# Supplementary material for: Comparative Genomics Unveils Regionalized Evolution of the Faustovirus Genomes
Source: Viruses. 2020 May 24;12(5):577. doi: 10.3390/v12050577 (PMC7290515; doi:10.3390/v12050577)
Supplement: Supplementary file 1 [file viruses-12-00577-s001.zip]

Archive with 2 entries (2 files):
- TABLE S1.ods
- viruses-785076-supplementary.pdf
