# Supplementary material for: Comparative Genomics Unveils Regionalized Evolution of the Faustovirus Genomes
Source: Viruses. 2020 May 24;12(5):577. doi: 10.3390/v12050577 (PMC7290515; doi:10.3390/v12050577)
Supplement: Supplementary file 1 [file viruses-12-00577-s001.zip › TABLE S1.ods]

## Sheet: Feuille2
Number of FV species in family	Number of clade-M/L FV species in family	Number of clade-D FV species in family	Number of clade-E9 FV species in family	Number of sequences in family	Individual sequence ids
17	6	4	7	17	F-D3#17	F-D5a#11	F-D5b#17	F-D6#17	F-E12#11	F-E23#11	F-E24#11	F-E9#25	F-LC9#22	F-LCD7#24	F-liban#8	F-ST1#8	F-VV10#10	F-M6_0024	F-S17_0009	F-VV57_0023	F-VV63_0024	Uncharacterized (4) -
17	6	4	7	17	F-D3#27	F-D5a#14	F-D5b#27	F-D6#27	F-E12#14	F-E23#14	F-E24#14	F-E9#35	F-LC9#32	F-LCD7#34	F-liban#11	F-ST1#11	F-VV10#18	F-M6_0034	F-S17_0019	F-VV57_0033	F-VV63_0034	YwqK (4) - toxin-antitoxin (4) - module (3) - MORN (3) - YwqJK (3) - Antitoxin (3) - of (3) - component (3) - repeat-containing (3) - the (3) - Uncharacterized (1) - system (1) - antitoxin (1) - family (1) -
17	6	4	7	17	F-D3#29	F-D5a#16	F-D5b#29	F-D6#29	F-E12#16	F-E23#16	F-E24#16	F-E9#37	F-LC9#34	F-LCD7#36	F-liban#13	F-ST1#13	F-VV10#20	F-M6_0036	F-S17_0021	F-VV57_0035	F-VV63_0036	Uncharacterized (3) -
17	6	4	7	17	F-D3#30	F-D5a#17	F-D5b#30	F-D6#30	F-E12#17	F-E23#17	F-E24#17	F-E9#38	F-LC9#35	F-LCD7#37	F-liban#14	F-ST1#14	F-VV10#21	F-M6_0037	F-S17_0022	F-VV57_0036	F-VV63_0037	DNA (5) - repair (5) - Uncharacterized (3) - Rad50 (2) - R555 (2) - break (2) - double-strand (2) - ATPase (2) - Exonuclease (1) - SbcC (1) - exonuclease (1) -
17	6	4	7	17	F-D3#31	F-D5a#18	F-D5b#31	F-D6#31	F-E12#18	F-E23#18	F-E24#18	F-E9#39	F-LC9#36	F-LCD7#38	F-liban#15	F-ST1#15	F-VV10#22	F-M6_0038	F-S17_0023	F-VV57_0037	F-VV63_0038	Uncharacterized (4) -
17	6	4	7	17	F-D3#32	F-D5a#19	F-D5b#32	F-D6#32	F-E12#19	F-E23#19	F-E24#19	F-E9#40	F-LC9#37	F-LCD7#39	F-liban#16	F-ST1#17	F-VV10#23	F-M6_0039	F-S17_0024	F-VV57_0038	F-VV63_0039	Uncharacterized (4) -
17	6	4	7	17	F-D3#33	F-D5a#20	F-D5b#33	F-D6#33	F-E12#20	F-E23#20	F-E24#20	F-E9#41	F-LC9#38	F-LCD7#40	F-liban#17	F-ST1#18	F-VV10#24	F-M6_0040	F-S17_0025	F-VV57_0039	F-VV63_0040	Uncharacterized (6) - EsV-1-7 (2) - M427R (1) - (Partial) (1) - (Fragment) (1) -
17	6	4	7	17	F-D3#34	F-D5a#22	F-D5b#34	F-D6#34	F-E12#22	F-E23#22	F-E24#22	F-E9#42	F-LC9#39	F-LCD7#41	F-liban#18	F-ST1#19	F-VV10#25	F-M6_0041	F-S17_0026	F-VV57_0040	F-VV63_0041	containing (5) - P-loop (5) - nucleoside (5) - hydrolase (5) - triphosphate (5) - AAA (3) - ATPase (3) - family (3) - Cell (1) - FtsH (1) - (Fragment) (1) - division (1) -
17	6	4	7	17	F-D3#35	F-D5a#23	F-D5b#35	F-D6#35	F-E12#23	F-E23#23	F-E24#23	F-E9#43	F-LC9#40	F-LCD7#42	F-liban#19	F-ST1#20	F-VV10#26	F-M6_0042	F-S17_0027	F-VV57_0041	F-VV63_0042	Uncharacterized (3) - Clp (1) - ATP-dependent (1) - protease (1) -
17	6	4	7	17	F-D3#36	F-D5a#24	F-D5b#36	F-D6#36	F-E12#24	F-E23#24	F-E24#24	F-E9#44	F-LC9#41	F-LCD7#43	F-liban#20	F-ST1#21	F-VV10#27	F-M6_0043	F-S17_0028	F-VV57_0042	F-VV63_0043	Uncharacterized (3) -
17	6	4	7	17	F-D3#37	F-D5a#25	F-D5b#37	F-D6#37	F-E12#25	F-E23#25	F-E24#25	F-E9#45	F-LC9#42	F-LCD7#44	F-liban#21	F-ST1#22	F-VV10#28	F-M6_0044	F-S17_0029	F-VV57_0043	F-VV63_0044	Uncharacterized (3) -
17	6	4	7	17	F-D3#38	F-D5a#26	F-D5b#38	F-D6#38	F-E12#26	F-E23#26	F-E24#26	F-E9#46	F-LC9#43	F-LCD7#45	F-liban#22	F-ST1#23	F-VV10#29	F-M6_0045	F-S17_0030	F-VV57_0044	F-VV63_0045	Uncharacterized (3) -
17	6	4	7	17	F-D3#39	F-D5a#27	F-D5b#39	F-D6#39	F-E12#27	F-E23#27	F-E24#27	F-E9#47	F-LC9#44	F-LCD7#46	F-liban#23	F-ST1#24	F-VV10#30	F-M6_0046	F-S17_0031	F-VV57_0045	F-VV63_0046	Uncharacterized (3) -
17	6	4	7	17	F-D3#40	F-D5a#28	F-D5b#40	F-D6#40	F-E12#28	F-E23#28	F-E24#28	F-E9#48	F-LC9#45	F-LCD7#47	F-liban#24	F-ST1#25	F-VV10#31	F-M6_0047	F-S17_0032	F-VV57_0046	F-VV63_0047	AAA (4) - nucleoside (4) - ATPase (4) - P-loop (4) - containing (4) - triphosphate (4) - family (4) - hydrolase (4) - Cell (1) - (Fragment) (1) - FtsH (1) - division (1) -
17	6	4	7	17	F-D3#41	F-D5a#29	F-D5b#41	F-D6#41	F-E12#29	F-E23#29	F-E24#29	F-E9#49	F-LC9#46	F-LCD7#48	F-liban#25	F-ST1#26	F-VV10#32	F-M6_0048	F-S17_0033	F-VV57_0047	F-VV63_0048	triphosphate (5) - hydrolase (5) - nucleoside (5) - P-loop (5) - containing (5) - family (3) - ATPase (3) - AAA (3) - division (1) - (Fragment) (1) - FtsH (1) - Cell (1) -
17	6	4	7	17	F-D3#44	F-D5a#33	F-D5b#44	F-D6#44	F-E12#33	F-E23#33	F-E24#33	F-E9#52	F-LC9#49	F-LCD7#51	F-liban#28	F-ST1#29	F-VV10#35	F-M6_0052	F-S17_0036	F-VV57_0050	F-VV63_0052	Uncharacterized (3) -
17	6	4	7	17	F-D3#45	F-D5a#34	F-D5b#45	F-D6#45	F-E12#34	F-E23#34	F-E24#34	F-E9#53	F-LC9#50	F-LCD7#52	F-liban#29	F-ST1#30	F-VV10#36	F-M6_0053	F-S17_0037	F-VV57_0051	F-VV63_0053	repeat (7) - family (7) - MSV205 (4) - gene (4) - tryptophan (4) - ORF (4) - Tryptophan (3) - Uncharacterized (2) - [Faustovirus] (1) -
17	6	4	7	17	F-D3#46	F-D5a#35	F-D5b#46	F-D6#46	F-E12#35	F-E23#35	F-E24#35	F-E9#54	F-LC9#51	F-LCD7#53	F-liban#30	F-ST1#31	F-VV10#37	F-M6_0054	F-S17_0038	F-VV57_0052	F-VV63_0054	subunit (2) - Ribonucleoside-diphosphate (2) - large (2) - reductase (2) - Uncharacterized (1) - [Faustovirus] (1) -
17	6	4	7	17	F-D3#47	F-D5a#36	F-D5b#47	F-D6#47	F-E12#36	F-E23#36	F-E24#36	F-E9#55	F-LC9#52	F-LCD7#54	F-liban#31	F-ST1#32	F-VV10#38	F-M6_0055	F-S17_0039	F-VV57_0053	F-VV63_0055	Uncharacterized (3) -
17	6	4	7	17	F-D3#49	F-D5a#38	F-D5b#49	F-D6#49	F-E12#38	F-E23#38	F-E24#38	F-E9#56	F-LC9#53	F-LCD7#55	F-liban#33	F-ST1#34	F-VV10#40	F-M6_0056	F-S17_0040	F-VV57_0054	F-VV63_0056	Uncharacterized (4) -
17	6	4	7	17	F-D3#50	F-D5a#39	F-D5b#50	F-D6#50	F-E12#39	F-E23#39	F-E24#39	F-E9#57	F-LC9#54	F-LCD7#56	F-liban#34	F-ST1#35	F-VV10#41	F-M6_0057	F-S17_0041	F-VV57_0055	F-VV63_0057	Deoxyuridine (8) - nucleotidohydrolase (8) - 5'-triphosphate (8) - diphosphatase (1) - dUTP (1) - family (1) -
17	6	4	7	17	F-D3#51	F-D5a#40	F-D5b#51	F-D6#51	F-E12#40	F-E23#40	F-E24#40	F-E9#58	F-LC9#55	F-LCD7#57	F-liban#35	F-ST1#36	F-VV10#42	F-M6_0058	F-S17_0042	F-VV57_0056	F-VV63_0058	Uncharacterized (3) -
17	6	4	7	17	F-D3#52	F-D5a#41	F-D5b#52	F-D6#52	F-E12#41	F-E23#41	F-E24#41	F-E9#59	F-LC9#56	F-LCD7#58	F-liban#36	F-ST1#37	F-VV10#43	F-M6_0059	F-S17_0043	F-VV57_0057	F-VV63_0059	Uncharacterized (8) -
17	6	4	7	17	F-D3#53	F-D5a#42	F-D5b#53	F-D6#53	F-E12#42	F-E23#42	F-E24#42	F-E9#60	F-LC9#57	F-LCD7#59	F-liban#37	F-ST1#38	F-VV10#44	F-M6_0060	F-S17_0044	F-VV57_0058	F-VV63_0060	Uncharacterized (3) -
17	6	4	7	17	F-D3#54	F-D5a#43	F-D5b#54	F-D6#54	F-E12#43	F-E23#43	F-E24#43	F-E9#61	F-LC9#58	F-LCD7#60	F-liban#38	F-ST1#39	F-VV10#45	F-M6_0061	F-S17_0045	F-VV57_0059	F-VV63_0061	RNA (9) - polymerase (9) - subunit (9) - DNA-directed (9) - beta (6) - B (2) - 2 (1) -
17	6	4	7	17	F-D3#55	F-D5a#44	F-D5b#55	F-D6#55	F-E12#44	F-E23#44	F-E24#44	F-E9#62	F-LC9#59	F-LCD7#61	F-liban#39	F-ST1#40	F-VV10#46	F-M6_0062	F-S17_0046	F-VV57_0060	F-VV63_0062	Uncharacterized (3) -
17	6	4	7	17	F-D3#56	F-D5a#45	F-D5b#56	F-D6#56	F-E12#45	F-E23#45	F-E24#45	F-E9#63	F-LC9#60	F-LCD7#62	F-liban#40	F-ST1#41	F-VV10#47	F-M6_0063	F-S17_0047	F-VV57_0061	F-VV63_0063	Glutaredoxin (4) - Glutaredoxin-C3 (2) - glutaredoxin (1) - Grx1 (1) - ARAD1C33550p (1) - Glutaredoxin-1 (1) -
17	6	4	7	17	F-D3#57	F-D5a#46	F-D5b#57	F-D6#57	F-E12#46	F-E23#46	F-E24#46	F-E9#64	F-LC9#61	F-LCD7#63	F-liban#41	F-ST1#42	F-VV10#48	F-M6_0064	F-S17_0048	F-VV57_0062	F-VV63_0064	BTB/POZ (2) - Uncharacterized (2) - domain-containing (2) -
17	6	4	7	17	F-D3#58	F-D5a#47	F-D5b#58	F-D6#58	F-E12#47	F-E23#47	F-E24#47	F-E9#65	F-LC9#62	F-LCD7#64	F-liban#42	F-ST1#43	F-VV10#49	F-M6_0065	F-S17_0049	F-VV57_0063	F-VV63_0065	Uncharacterized (6) - (Fragment) (5) - proximal (3) - tail (3) - T4-like (3) - fiber (3) -
17	6	4	7	17	F-D3#59	F-D5a#48	F-D5b#59	F-D6#59	F-E12#48	F-E23#48	F-E24#48	F-E9#66	F-LC9#63	F-LCD7#65	F-liban#43	F-ST1#44	F-VV10#51	F-M6_0066	F-S17_0050	F-VV57_0064	F-VV63_0066	Uncharacterized (3) -
17	6	4	7	17	F-D3#60	F-D5a#49	F-D5b#60	F-D6#60	F-E12#49	F-E23#49	F-E24#49	F-E9#67	F-LC9#64	F-LCD7#66	F-liban#44	F-ST1#45	F-VV10#52	F-M6_0067	F-S17_0051	F-VV57_0065	F-VV63_0067	Uncharacterized (2) - (Fragment) (1) - phosphatidylglycerophosphate (1) - synthase (1) -
17	6	4	7	17	F-D3#63	F-D5a#51	F-D5b#63	F-D6#63	F-E12#51	F-E23#51	F-E24#51	F-E9#70	F-LC9#67	F-LCD7#69	F-liban#46	F-ST1#47	F-VV10#55	F-M6_0070	F-S17_0054	F-VV57_0068	F-VV63_0070	Uncharacterized (3) -
17	6	4	7	17	F-D3#66	F-D5a#54	F-D5b#68	F-D6#65	F-E12#54	F-E23#54	F-E24#54	F-E9#74	F-LC9#70	F-LCD7#72	F-liban#49	F-ST1#50	F-VV10#58	F-M6_0073	F-S17_0057	F-VV57_0071	F-VV63_0073	hydrolase (6) - family (3) - 81 (3) - glycosyl (3) - Glycosyl (3) - Conserved (2) - secreted (2) - (Fragment) (1) -
17	6	4	7	17	F-D3#68	F-D5a#55	F-D5b#70	F-D6#67	F-E12#55	F-E23#55	F-E24#55	F-E9#75	F-LC9#71	F-LCD7#73	F-liban#50	F-ST1#51	F-VV10#59	F-M6_0074	F-S17_0058	F-VV57_0072	F-VV63_0074	Uncharacterized (3) -
17	6	4	7	17	F-D3#69	F-D5a#56	F-D5b#71	F-D6#68	F-E12#56	F-E23#56	F-E24#56	F-E9#76	F-LC9#72	F-LCD7#74	F-liban#51	F-ST1#53	F-VV10#60	F-M6_0075	F-S17_0059	F-VV57_0073	F-VV63_0075	Uncharacterized (4) -
17	6	4	7	17	F-D3#70	F-D5a#57	F-D5b#72	F-D6#69	F-E12#57	F-E23#57	F-E24#57	F-E9#77	F-LC9#73	F-LCD7#75	F-liban#52	F-ST1#54	F-VV10#61	F-M6_0076	F-S17_0060	F-VV57_0074	F-VV63_0076	Uncharacterized (3) -
17	6	4	7	17	F-D3#71	F-D5a#58	F-D5b#73	F-D6#70	F-E12#58	F-E23#58	F-E24#58	F-E9#78	F-LC9#74	F-LCD7#76	F-liban#53	F-ST1#55	F-VV10#62	F-M6_0077	F-S17_0061	F-VV57_0075	F-VV63_0077	Uncharacterized (4) -
17	6	4	7	17	F-D3#72	F-D5a#59	F-D5b#74	F-D6#71	F-E12#59	F-E23#59	F-E24#59	F-E9#79	F-LC9#75	F-LCD7#77	F-liban#54	F-ST1#56	F-VV10#63	F-M6_0078	F-S17_0062	F-VV57_0076	F-VV63_0078	Uncharacterized (4) -
17	6	4	7	17	F-D3#75	F-D5a#60	F-D5b#77	F-D6#74	F-E12#60	F-E23#60	F-E24#60	F-E9#82	F-LC9#78	F-LCD7#80	F-liban#55	F-ST1#57	F-VV10#66	F-M6_0081	F-S17_0065	F-VV57_0079	F-VV63_0081	Uncharacterized (5) - Ubiquitin-conjugating (3) - E2 (3) - enzyme (3) - Unplaced (1) - sequence (1) - supercont1.1, (1) - J1 (1) - genomic (1) - shotgun (1) - genome (1) - whole (1) - scaffold (1) -
17	6	4	7	17	F-D3#76	F-D5a#61	F-D5b#78	F-D6#75	F-E12#61	F-E23#61	F-E24#61	F-E9#83	F-LC9#79	F-LCD7#81	F-liban#56	F-ST1#58	F-VV10#67	F-M6_0082	F-S17_0066	F-VV57_0080	F-VV63_0082	Uncharacterized (6) - K421R (1) -
17	6	4	7	17	F-D3#77	F-D5a#62	F-D5b#79	F-D6#76	F-E12#62	F-E23#62	F-E24#62	F-E9#84	F-LC9#80	F-LCD7#82	F-liban#57	F-ST1#59	F-VV10#68	F-M6_0083	F-S17_0067	F-VV57_0081	F-VV63_0083	Uncharacterized (3) - (Fragment) (1) -
17	6	4	7	17	F-D3#78	F-D5a#63	F-D5b#80	F-D6#77	F-E12#63	F-E23#63	F-E24#63	F-E9#85	F-LC9#81	F-LCD7#83	F-liban#58	F-ST1#60	F-VV10#69	F-M6_0084	F-S17_0068	F-VV57_0082	F-VV63_0084	reductase (9) - Ribonucleoside-diphosphate (9) - (Fragment) (2) -
17	6	4	7	17	F-D3#79	F-D5a#65	F-D5b#81	F-D6#78	F-E12#65	F-E23#65	F-E24#65	F-E9#86	F-LC9#82	F-LCD7#84	F-liban#59	F-ST1#61	F-VV10#70	F-M6_0085	F-S17_0069	F-VV57_0083	F-VV63_0085	reductase (9) - subunit (5) - beta (3) - small (3) - ribonucleotide (3) - Ia (3) - Ribonucleoside-diphosphate (3) - Class (3) - Ribonucleotide (2) - b (1) - M2 (1) - ribonucleoside-diphosphate (1) - chain (1) -
17	6	4	7	17	F-D3#80	F-D5a#66	F-D5b#82	F-D6#79	F-E12#66	F-E23#66	F-E24#66	F-E9#88	F-LC9#84	F-LCD7#86	F-liban#60	F-ST1#62	F-VV10#71	F-M6_0086	F-S17_0071	F-VV57_0085	F-VV63_0087	Uncharacterized (3) -
17	6	4	7	17	F-D3#81	F-D5a#67	F-D5b#83	F-D6#80	F-E12#67	F-E23#67	F-E24#67	F-E9#89	F-LC9#85	F-LCD7#87	F-liban#61	F-ST1#63	F-VV10#72	F-M6_0087	F-S17_0072	F-VV57_0086	F-VV63_0088	Uncharacterized (3) -
17	6	4	7	17	F-D3#82	F-D5a#68	F-D5b#84	F-D6#81	F-E12#68	F-E23#68	F-E24#68	F-E9#90	F-LC9#86	F-LCD7#88	F-liban#62	F-ST1#64	F-VV10#73	F-M6_0088	F-S17_0073	F-VV57_0087	F-VV63_0089	Uncharacterized (3) -
17	6	4	7	17	F-D3#83	F-D5a#69	F-D5b#85	F-D6#82	F-E12#69	F-E23#69	F-E24#69	F-E9#91	F-LC9#87	F-LCD7#89	F-liban#63	F-ST1#65	F-VV10#74	F-M6_0089	F-S17_0074	F-VV57_0088	F-VV63_0090	Uncharacterized (3) -
17	6	4	7	17	F-D3#84	F-D5a#70	F-D5b#86	F-D6#83	F-E12#70	F-E23#70	F-E24#70	F-E9#92	F-LC9#88	F-LCD7#90	F-liban#64	F-ST1#66	F-VV10#75	F-M6_0090	F-S17_0075	F-VV57_0089	F-VV63_0091	domain-containing (7) - BTB/POZ (7) - 9 (7) - (Fragment) (1) - Uncharacterized (1) - poz (1) - domain (1) - Btb (1) -
17	6	4	7	17	F-D3#85	F-D5a#71	F-D5b#87	F-D6#84	F-E12#71	F-E23#71	F-E24#71	F-E9#93	F-LC9#89	F-LCD7#91	F-liban#65	F-ST1#67	F-VV10#76	F-M6_0091	F-S17_0076	F-VV57_0090	F-VV63_0092	Uncharacterized (3) - (Fragment) (1) -
17	6	4	7	17	F-D3#86	F-D5a#73	F-D5b#88	F-D6#85	F-E12#73	F-E23#73	F-E24#73	F-E9#94	F-LC9#90	F-LCD7#92	F-liban#67	F-ST1#69	F-VV10#77	F-M6_0092	F-S17_0077	F-VV57_0091	F-VV63_0093	Helicase (4) - Uncharacterized (2) - helicase/primase (1) - origin (1) - Replication (1) - binding (1) - replication (1) - complex (1) - origin-binding (1) -
17	6	4	7	17	F-D3#88	F-D5a#75	F-D5b#90	F-D6#87	F-E12#75	F-E23#75	F-E24#75	F-E9#97	F-LC9#93	F-LCD7#95	F-liban#69	F-ST1#71	F-VV10#79	F-M6_0095	F-S17_0080	F-VV57_0094	F-VV63_0096	Uncharacterized (3) -
17	6	4	7	17	F-D3#90	F-D5a#77	F-D5b#92	F-D6#89	F-E12#77	F-E23#77	F-E24#77	F-E9#99	F-LC9#95	F-LCD7#97	F-liban#70	F-ST1#72	F-VV10#81	F-M6_0097	F-S17_0082	F-VV57_0096	F-VV63_0098	Uncharacterized (4) -
17	6	4	7	17	F-D3#91	F-D5a#78	F-D5b#93	F-D6#90	F-E12#78	F-E23#78	F-E24#78	F-E9#100	F-LC9#96	F-LCD7#98	F-liban#71	F-ST1#73	F-VV10#82	F-M6_0098	F-S17_0083	F-VV57_0097	F-VV63_0099	Uncharacterized (5) -
17	6	4	7	17	F-D3#92	F-D5a#79	F-D5b#94	F-D6#91	F-E12#79	F-E23#79	F-E24#79	F-E9#101	F-LC9#97	F-LCD7#99	F-liban#72	F-ST1#74	F-VV10#83	F-M6_0099	F-S17_0084	F-VV57_0098	F-VV63_0100	Uncharacterized (4) -
17	6	4	7	17	F-D3#93	F-D5a#83	F-D5b#95	F-D6#92	F-E12#83	F-E23#83	F-E24#83	F-E9#106	F-LC9#102	F-LCD7#104	F-liban#77	F-ST1#79	F-VV10#84	F-M6_0104	F-S17_0089	F-VV57_0103	F-VV63_0105	Uncharacterized (4) - (Fragment) (1) -
17	6	4	7	17	F-D3#94	F-D5a#84	F-D5b#96	F-D6#93	F-E12#84	F-E23#84	F-E24#84	F-E9#107	F-LC9#103	F-LCD7#105	F-liban#78	F-ST1#80	F-VV10#85	F-M6_0105	F-S17_0090	F-VV57_0104	F-VV63_0106	endonuclease (8) - UV-damage (6) - damage (2) - UV (2) - Uvde (2) - DNA (2) - UvdE (1) - UV-endonuclease (1) -
17	6	4	7	17	F-D3#97	F-D5a#86	F-D5b#99	F-D6#96	F-E12#86	F-E23#86	F-E24#86	F-E9#110	F-LC9#106	F-LCD7#108	F-liban#80	F-ST1#82	F-VV10#90	F-M6_0108	F-S17_0093	F-VV57_0107	F-VV63_0109	Uncharacterized (4) -
17	6	4	7	17	F-D3#99	F-D5a#89	F-D5b#101	F-D6#98	F-E12#89	F-E23#89	F-E24#89	F-E9#111	F-LC9#107	F-LCD7#109	F-liban#82	F-ST1#84	F-VV10#92	F-M6_0109	F-S17_0094	F-VV57_0108	F-VV63_0110	Uncharacterized (7) - adhesin (1) - AidA (1) - chaperone (1) - pathway (1) - secretory (1) - Type (1) - endosialidase (1) - of (1) - V (1) -
17	6	4	7	17	F-D3#103	F-D5a#91	F-D5b#105	F-D6#102	F-E12#91	F-E23#91	F-E24#91	F-E9#114	F-LC9#110	F-LCD7#112	F-liban#84	F-ST1#86	F-VV10#94	F-M6_0112	F-S17_0097	F-VV57_0111	F-VV63_0113	Uncharacterized (3) -
17	6	4	7	17	F-D3#102	F-D5a#92	F-D5b#104	F-D6#101	F-E12#92	F-E23#92	F-E24#92	F-E9#113	F-LC9#109	F-LCD7#111	F-liban#85	F-ST1#87	F-VV10#93	F-M6_0111	F-S17_0096	F-VV57_0110	F-VV63_0112	Uncharacterized (3) - (Fragment) (1) -
17	6	4	7	17	F-D3#105	F-D5a#93	F-D5b#107	F-D6#104	F-E12#93	F-E23#93	F-E24#93	F-E9#118	F-LC9#113	F-LCD7#115	F-liban#87	F-ST1#89	F-VV10#95	F-M6_0115	F-S17_0100	F-VV57_0114	F-VV63_0115	Uncharacterized (7) - DNA (2) - RNA (1) - methylase (1) - or (1) - methyltransferase (1) -
17	6	4	7	17	F-D3#106	F-D5a#94	F-D5b#108	F-D6#105	F-E12#94	F-E23#94	F-E24#94	F-E9#119	F-LC9#114	F-LCD7#116	F-liban#88	F-ST1#90	F-VV10#96	F-M6_0116	F-S17_0101	F-VV57_0115	F-VV63_0116	Uncharacterized (4) - repeat-containing (3) - pentapeptide (3) - Pentapeptide (2) - containing (1) - repeat (1) - repeats (1) -
17	6	4	7	17	F-D3#107	F-D5a#97	F-D5b#109	F-D6#106	F-E12#97	F-E23#97	F-E24#97	F-E9#120	F-LC9#115	F-LCD7#117	F-liban#90	F-ST1#92	F-VV10#97	F-M6_0117	F-S17_0102	F-VV57_0116	F-VV63_0117	Uncharacterized (3) -
17	6	4	7	17	F-D3#110	F-D5a#101	F-D5b#112	F-D6#109	F-E12#101	F-E23#101	F-E24#101	F-E9#124	F-LC9#119	F-LCD7#121	F-liban#93	F-ST1#95	F-VV10#101	F-M6_0121	F-S17_0106	F-VV57_0120	F-VV63_0121	Thioredoxin (5) - isoform (3) - (Fragment) (2) - CLUMA_CG017219, (2) - domain-containing (2) - A (2) - X1 (1) - Uncharacterized (1) - A4-like (1) - disulfide-isomerase (1) - R362 (1) -
17	6	4	7	17	F-D3#112	F-D5a#102	F-D5b#114	F-D6#111	F-E12#102	F-E23#102	F-E24#102	F-E9#127	F-LC9#122	F-LCD7#124	F-liban#94	F-ST1#96	F-VV10#103	F-M6_0124	F-S17_0109	F-VV57_0123	F-VV63_0124	endonuclease (8) - Flap (7) - 1 (4) - structure-specific (2) - L386 (1) - endonuclease-1 (1) - flap (1) - isoform (1) - 1-A-like (1) - X1 (1) -
17	6	4	7	17	F-D3#113	F-D5a#103	F-D5b#115	F-D6#112	F-E12#103	F-E23#103	F-E24#103	F-E9#128	F-LC9#123	F-LCD7#125	F-liban#95	F-ST1#97	F-VV10#104	F-M6_0125	F-S17_0110	F-VV57_0124	F-VV63_0125	ATP-dependent (6) - helicase (5) - RNA (3) - HrpA (3) - factor (2) - Uncharacterized (2) - Pre-mRNA-splicing (1) - helicase-like (1) - Helicase (1) - hrpA (1) - B962L (1) - pre-mRNA-splicing (1) -
17	6	4	7	17	F-D3#115	F-D5a#105	F-D5b#117	F-D6#114	F-E12#105	F-E23#105	F-E24#105	F-E9#129	F-LC9#124	F-LCD7#126	F-liban#97	F-ST1#99	F-VV10#106	F-M6_0126	F-S17_0111	F-VV57_0125	F-VV63_0126	Uncharacterized (3) -
17	6	4	7	17	F-D3#117	F-D5a#107	F-D5b#119	F-D6#116	F-E12#107	F-E23#107	F-E24#107	F-E9#132	F-LC9#127	F-LCD7#129	F-liban#99	F-ST1#101	F-VV10#108	F-M6_0129	F-S17_0114	F-VV57_0128	F-VV63_0129	Uncharacterized (5) - containing (2) - Metallophos_2 (2) -
17	6	4	7	17	F-D3#118	F-D5a#108	F-D5b#120	F-D6#117	F-E12#108	F-E23#108	F-E24#108	F-E9#133	F-LC9#128	F-LCD7#130	F-liban#100	F-ST1#102	F-VV10#109	F-M6_0130	F-S17_0115	F-VV57_0129	F-VV63_0130	Uncharacterized (5) - (Fragment) (3) - Helicase/primase (2) - helicase/primase (2) - complex (1) -
17	6	4	7	17	F-D3#119	F-D5a#109	F-D5b#121	F-D6#118	F-E12#109	F-E23#109	F-E24#109	F-E9#134	F-LC9#129	F-LCD7#131	F-liban#101	F-ST1#103	F-VV10#110	F-M6_0131	F-S17_0116	F-VV57_0130	F-VV63_0131	Uncharacterized (5) - catalytic (4) - subunit (4) - polymerase (4) - polyA (2) - (Fragment) (2) - poly(A) (2) -
17	6	4	7	17	F-D3#120	F-D5a#110	F-D5b#122	F-D6#119	F-E12#110	F-E23#110	F-E24#110	F-E9#135	F-LC9#130	F-LCD7#132	F-liban#102	F-ST1#104	F-VV10#111	F-M6_0132	F-S17_0117	F-VV57_0131	F-VV63_0132	Uncharacterized (4) - TFIIIB (1) - initiation (1) - factor (1) - C315R (1) - transcription (1) - TFIIB (1) -
17	6	4	7	17	F-D3#121	F-D5a#111	F-D5b#123	F-D6#120	F-E12#111	F-E23#111	F-E24#111	F-E9#136	F-LC9#131	F-LCD7#133	F-liban#103	F-ST1#105	F-VV10#112	F-M6_0133	F-S17_0118	F-VV57_0132	F-VV63_0133	Uncharacterized (3) -
17	6	4	7	17	F-D3#122	F-D5a#112	F-D5b#124	F-D6#121	F-E12#112	F-E23#112	F-E24#112	F-E9#137	F-LC9#132	F-LCD7#134	F-liban#104	F-ST1#106	F-VV10#113	F-M6_0134	F-S17_0119	F-VV57_0133	F-VV63_0134	kinase (5) - Uncharacterized (3) - Serine/threonine (3) - AFC2 (1) - 1, (1) - kinase-like (1) - serine/threonine (1) -
17	6	4	7	17	F-D3#123	F-D5a#113	F-D5b#125	F-D6#122	F-E12#113	F-E23#113	F-E24#113	F-E9#138	F-LC9#133	F-LCD7#135	F-liban#105	F-ST1#107	F-VV10#114	F-M6_0135	F-S17_0120	F-VV57_0134	F-VV63_0135	Uncharacterized (4) -
17	6	4	7	17	F-D3#124	F-D5a#114	F-D5b#126	F-D6#123	F-E12#114	F-E23#114	F-E24#114	F-E9#139	F-LC9#134	F-LCD7#136	F-liban#106	F-ST1#108	F-VV10#115	F-M6_0136	F-S17_0121	F-VV57_0135	F-VV63_0136	DNA (3) - Uncharacterized (3) - primase/helicase, (2) - phage-associated (2) - Phage-associated (1) - helicase (1) - primase/helicase (1) - C962R (1) - D5-like (1) - (Fragment) (1) - D5 (1) - primase-helicase (1) - helicase-primase (1) -
17	6	4	7	17	F-D3#125	F-D5a#115	F-D5b#127	F-D6#124	F-E12#115	F-E23#115	F-E24#115	F-E9#140	F-LC9#135	F-LCD7#137	F-liban#107	F-ST1#109	F-VV10#116	F-M6_0137	F-S17_0122	F-VV57_0136	F-VV63_0137	Uncharacterized (3) -
17	6	4	7	17	F-D3#126	F-D5a#116	F-D5b#128	F-D6#125	F-E12#116	F-E23#116	F-E24#116	F-E9#141	F-LC9#136	F-LCD7#138	F-liban#108	F-ST1#110	F-VV10#117	F-M6_0138	F-S17_0123	F-VV57_0137	F-VV63_0138	RNA (6) - polymerase (4) - DNA-directed (3) - polymerases (2) - I, (2) - III (2) - common (2) - and (2) - to (2) - Uncharacterized (2) - Subunit (2) - II, (2) - subunit (1) - RPAB2 (1) - 6 (1) - Rpb6 (1) - homolog (1) -
17	6	4	7	17	F-D3#127	F-D5a#117	F-D5b#129	F-D6#126	F-E12#117	F-E23#117	F-E24#117	F-E9#142	F-LC9#137	F-LCD7#139	F-liban#109	F-ST1#111	F-VV10#118	F-M6_0139	F-S17_0124	F-VV57_0138	F-VV63_0139	Uncharacterized (3) -
17	6	4	7	17	F-D3#128	F-D5a#119	F-D5b#130	F-D6#127	F-E12#119	F-E23#119	F-E24#119	F-E9#143	F-LC9#138	F-LCD7#140	F-liban#111	F-ST1#113	F-VV10#119	F-M6_0140	F-S17_0125	F-VV57_0139	F-VV63_0140	Uncharacterized (4) - subunit (3) - RNA (3) - DNA-directed (3) - M (2) - polymerase (2) - C122R (1) - (Fragment) (1) - polymerase, (1) -
17	6	4	7	17	F-D3#130	F-D5a#121	F-D5b#132	F-D6#129	F-E12#121	F-E23#121	F-E24#121	F-E9#145	F-LC9#140	F-LCD7#142	F-liban#113	F-ST1#115	F-VV10#121	F-M6_0142	F-S17_0127	F-VV57_0141	F-VV63_0142	Uncharacterized (4) -
17	6	4	7	17	F-D3#131	F-D5a#122	F-D5b#133	F-D6#130	F-E12#122	F-E23#122	F-E24#122	F-E9#146	F-LC9#141	F-LCD7#143	F-liban#114	F-ST1#116	F-VV10#122	F-M6_0143	F-S17_0128	F-VV57_0142	F-VV63_0143	Uncharacterized (5) -
17	6	4	7	17	F-D3#132	F-D5a#123	F-D5b#134	F-D6#131	F-E12#123	F-E23#123	F-E24#123	F-E9#147	F-LC9#142	F-LCD7#144	F-liban#115	F-ST1#117	F-VV10#123	F-M6_0144	F-S17_0129	F-VV57_0143	F-VV63_0144	Uncharacterized (5) - C717R (1) -
17	6	4	7	17	F-D3#133	F-D5a#124	F-D5b#135	F-D6#132	F-E12#124	F-E23#124	F-E24#124	F-E9#148	F-LC9#143	F-LCD7#145	F-liban#116	F-ST1#118	F-VV10#124	F-M6_0145	F-S17_0130	F-VV57_0144	F-VV63_0145	Uncharacterized (5) - C129R (1) -
17	6	4	7	17	F-D3#134	F-D5a#125	F-D5b#136	F-D6#133	F-E12#125	F-E23#125	F-E24#125	F-E9#149	F-LC9#144	F-LCD7#146	F-liban#117	F-ST1#119	F-VV10#125	F-M6_0146	F-S17_0131	F-VV57_0145	F-VV63_0146	Uncharacterized (3) -
17	6	4	7	17	F-D3#135	F-D5a#126	F-D5b#137	F-D6#134	F-E12#126	F-E23#126	F-E24#126	F-E9#150	F-LC9#145	F-LCD7#147	F-liban#118	F-ST1#120	F-VV10#126	F-M6_0147	F-S17_0132	F-VV57_0146	F-VV63_0147	Uncharacterized (3) - (Fragment) (1) -
17	6	4	7	17	F-D3#136	F-D5a#127	F-D5b#138	F-D6#135	F-E12#127	F-E23#127	F-E24#127	F-E9#151	F-LC9#146	F-LCD7#148	F-liban#119	F-ST1#121	F-VV10#127	F-M6_0148	F-S17_0133	F-VV57_0147	F-VV63_0148	Uncharacterized (4) - (Fragment) (1) -
17	6	4	7	17	F-D3#137	F-D5a#130	F-D5b#139	F-D6#136	F-E12#130	F-E23#130	F-E24#130	F-E9#153	F-LC9#148	F-LCD7#150	F-liban#122	F-ST1#124	F-VV10#128	F-M6_0150	F-S17_0135	F-VV57_0149	F-VV63_0150	Uncharacterized (7) - M (1) - serotype (1) - (Fragment) (1) - 5 (1) - peptidoglycan-linked (1) -
17	6	4	7	17	F-D3#139	F-D5a#132	F-D5b#141	F-D6#138	F-E12#132	F-E23#132	F-E24#132	F-E9#155	F-LC9#150	F-LCD7#152	F-liban#124	F-ST1#126	F-VV10#130	F-M6_0152	F-S17_0137	F-VV57_0151	F-VV63_0152	Uncharacterized (2) -
17	6	4	7	17	F-D3#140	F-D5a#133	F-D5b#142	F-D6#139	F-E12#133	F-E23#133	F-E24#133	F-E9#156	F-LC9#151	F-LCD7#153	F-liban#125	F-ST1#127	F-VV10#131	F-M6_0153	F-S17_0138	F-VV57_0152	F-VV63_0153	Uncharacterized (5) - M448R (1) -
17	6	4	7	17	F-D3#141	F-D5a#134	F-D5b#143	F-D6#140	F-E12#134	F-E23#134	F-E24#134	F-E9#157	F-LC9#152	F-LCD7#154	F-liban#126	F-ST1#128	F-VV10#132	F-M6_0154	F-S17_0139	F-VV57_0153	F-VV63_0154	Uncharacterized (7) - M1249L (1) -
17	6	4	7	17	F-D3#142	F-D5a#135	F-D5b#144	F-D6#141	F-E12#135	F-E23#135	F-E24#135	F-E9#158	F-LC9#153	F-LCD7#155	F-liban#127	F-ST1#129	F-VV10#133	F-M6_0155	F-S17_0140	F-VV57_0154	F-VV63_0155	Uncharacterized (3) -
17	6	4	7	17	F-D3#143	F-D5a#136	F-D5b#145	F-D6#142	F-E12#136	F-E23#136	F-E24#136	F-E9#159	F-LC9#154	F-LCD7#156	F-liban#128	F-ST1#130	F-VV10#134	F-M6_0156	F-S17_0141	F-VV57_0155	F-VV63_0156	domain-containing (6) - ERCC4 (6) - Uncharacterized (3) - EP364R (2) -
17	6	4	7	17	F-D3#144	F-D5a#137	F-D5b#146	F-D6#143	F-E12#137	F-E23#137	F-E24#137	F-E9#160	F-LC9#155	F-LCD7#157	F-liban#129	F-ST1#131	F-VV10#135	F-M6_0157	F-S17_0142	F-VV57_0156	F-VV63_0157	Uncharacterized (3) -
17	6	4	7	17	F-D3#145	F-D5a#141	F-D5b#147	F-D6#144	F-E12#141	F-E23#141	F-E24#141	F-E9#167	F-LC9#161	F-LCD7#163	F-liban#133	F-ST1#135	F-VV10#136	F-M6_0164	F-S17_0148	F-VV57_0162	F-VV63_0163	Uncharacterized (4) -
17	6	4	7	17	F-D3#147	F-D5a#146	F-D5b#149	F-D6#146	F-E12#146	F-E23#146	F-E24#146	F-E9#169	F-LC9#163	F-LCD7#165	F-liban#139	F-ST1#140	F-VV10#138	F-M6_0166	F-S17_0150	F-VV57_0164	F-VV63_0165	Uncharacterized (3) -
17	6	4	7	17	F-D3#148	F-D5a#147	F-D5b#150	F-D6#147	F-E12#147	F-E23#147	F-E24#147	F-E9#170	F-LC9#164	F-LCD7#166	F-liban#140	F-ST1#141	F-VV10#139	F-M6_0167	F-S17_0151	F-VV57_0165	F-VV63_0166	Uncharacterized (3) -
17	6	4	7	17	F-D3#149	F-D5a#148	F-D5b#151	F-D6#148	F-E12#148	F-E23#148	F-E24#148	F-E9#171	F-LC9#165	F-LCD7#167	F-liban#141	F-ST1#142	F-VV10#140	F-M6_0168	F-S17_0152	F-VV57_0166	F-VV63_0167	Uncharacterized (4) -
17	6	4	7	17	F-D3#150	F-D5a#149	F-D5b#152	F-D6#149	F-E12#149	F-E23#149	F-E24#149	F-E9#172	F-LC9#166	F-LCD7#168	F-liban#142	F-ST1#143	F-VV10#141	F-M6_0169	F-S17_0153	F-VV57_0167	F-VV63_0168	Uncharacterized (3) -
17	6	4	7	17	F-D3#152	F-D5a#150	F-D5b#154	F-D6#151	F-E12#150	F-E23#150	F-E24#150	F-E9#173	F-LC9#167	F-LCD7#169	F-liban#143	F-ST1#144	F-VV10#143	F-M6_0170	F-S17_0154	F-VV57_0168	F-VV63_0169	Uncharacterized (4) -
17	6	4	7	17	F-D3#154	F-D5a#152	F-D5b#156	F-D6#153	F-E12#152	F-E23#152	F-E24#152	F-E9#175	F-LC9#169	F-LCD7#171	F-liban#145	F-ST1#146	F-VV10#145	F-M6_0172	F-S17_0156	F-VV57_0170	F-VV63_0171	Uncharacterized (8) - B475L (3) -
17	6	4	7	17	F-D3#155	F-D5a#153	F-D5b#157	F-D6#154	F-E12#153	F-E23#153	F-E24#153	F-E9#176	F-LC9#170	F-LCD7#172	F-liban#146	F-ST1#147	F-VV10#146	F-M6_0173	F-S17_0157	F-VV57_0171	F-VV63_0172	Uncharacterized (3) -
17	6	4	7	17	F-D3#156	F-D5a#154	F-D5b#158	F-D6#155	F-E12#154	F-E23#154	F-E24#154	F-E9#177	F-LC9#171	F-LCD7#173	F-liban#147	F-ST1#148	F-VV10#147	F-M6_0174	F-S17_0158	F-VV57_0172	F-VV63_0173	Uncharacterized (6) - ATPase (1) - packaging (1) - VV (1) - virion (1) - B354L (1) - A32 (1) -
17	6	4	7	17	F-D3#158	F-D5a#156	F-D5b#160	F-D6#157	F-E12#156	F-E23#156	F-E24#156	F-E9#178	F-LC9#172	F-LCD7#174	F-liban#149	F-ST1#150	F-VV10#149	F-M6_0175	F-S17_0159	F-VV57_0173	F-VV63_0174	Uncharacterized (3) -
17	6	4	7	17	F-D3#159	F-D5a#157	F-D5b#161	F-D6#158	F-E12#157	F-E23#157	F-E24#157	F-E9#179	F-LC9#173	F-LCD7#175	F-liban#150	F-ST1#151	F-VV10#150	F-M6_0176	F-S17_0160	F-VV57_0174	F-VV63_0175	Uncharacterized (3) - B602L (3) - BA71V-B602L (2) - (9RL) (2) - MCP (1) - chaperone (1) -
17	6	4	7	17	F-D3#160	F-D5a#158	F-D5b#162	F-D6#159	F-E12#158	F-E23#158	F-E24#158	F-E9#180	F-LC9#174	F-LCD7#176	F-liban#151	F-ST1#152	F-VV10#151	F-M6_0177	F-S17_0161	F-VV57_0175	F-VV63_0176	Uncharacterized (4) - late (3) - finger (3) - factor (3) - transcription (3) - VLTF3 (2) - zinc (2) - B385R (1) - Zinc (1) -
17	6	4	7	17	F-D3#161	F-D5a#159	F-D5b#163	F-D6#160	F-E12#159	F-E23#159	F-E24#159	F-E9#181	F-LC9#175	F-LCD7#177	F-liban#152	F-ST1#153	F-VV10#152	F-M6_0178	F-S17_0162	F-VV57_0176	F-VV63_0177	Uncharacterized (3) -
17	6	4	7	17	F-D3#162	F-D5a#160	F-D5b#164	F-D6#161	F-E12#160	F-E23#160	F-E24#160	F-E9#182	F-LC9#176	F-LCD7#178	F-liban#153	F-ST1#154	F-VV10#153	F-M6_0179	F-S17_0163	F-VV57_0177	F-VV63_0178	Uncharacterized (3) -
17	6	4	7	17	F-D3#163	F-D5a#161	F-D5b#165	F-D6#162	F-E12#161	F-E23#161	F-E24#161	F-E9#183	F-LC9#177	F-LCD7#179	F-liban#154	F-ST1#155	F-VV10#154	F-M6_0180	F-S17_0164	F-VV57_0178	F-VV63_0179	Uncharacterized (3) -
17	6	4	7	17	F-D3#181	F-D5a#175	F-D5b#183	F-D6#180	F-E12#175	F-E23#175	F-E24#175	F-E9#199	F-LC9#192	F-LCD7#195	F-liban#168	F-ST1#170	F-VV10#170	F-M6_0195	F-S17_0180	F-VV57_0193	F-VV63_0194	Uncharacterized (4) -
17	6	4	7	17	F-D3#182	F-D5a#176	F-D5b#184	F-D6#181	F-E12#176	F-E23#176	F-E24#176	F-E9#200	F-LC9#193	F-LCD7#196	F-liban#169	F-ST1#171	F-VV10#171	F-M6_0196	F-S17_0181	F-VV57_0194	F-VV63_0195	Uncharacterized (4) -
17	6	4	7	17	F-D3#183	F-D5a#177	F-D5b#185	F-D6#182	F-E12#177	F-E23#177	F-E24#177	F-E9#201	F-LC9#194	F-LCD7#197	F-liban#170	F-ST1#172	F-VV10#172	F-M6_0197	F-S17_0182	F-VV57_0195	F-VV63_0196	Uncharacterized (4) -
17	6	4	7	17	F-D3#184	F-D5a#178	F-D5b#186	F-D6#183	F-E12#178	F-E23#178	F-E24#178	F-E9#202	F-LC9#195	F-LCD7#198	F-liban#171	F-ST1#173	F-VV10#173	F-M6_0198	F-S17_0183	F-VV57_0196	F-VV63_0197	RNA (6) - methylase (5) - Uncharacterized (3) - methyltransferase (1) -
17	6	4	7	17	F-D3#186	F-D5a#179	F-D5b#188	F-D6#185	F-E12#179	F-E23#179	F-E24#179	F-E9#203	F-LC9#196	F-LCD7#199	F-liban#172	F-ST1#174	F-VV10#175	F-M6_0199	F-S17_0184	F-VV57_0197	F-VV63_0198	Uncharacterized (4) -
17	6	4	7	17	F-D3#247	F-D5a#227	F-D5b#250	F-D6#247	F-E12#227	F-E23#227	F-E24#227	F-E9#268	F-LC9#250	F-LCD7#254	F-liban#219	F-ST1#221	F-VV10#241	F-M6_0234	F-S17_0224	F-VV57_0230	F-VV63_0230	Uncharacterized (3) -
17	6	4	7	17	F-D3#245	F-D5a#232	F-D5b#248	F-D6#245	F-E12#232	F-E23#232	F-E24#232	F-E9#284	F-LC9#266	F-LCD7#270	F-liban#224	F-ST1#226	F-VV10#239	F-M6_0250	F-S17_0240	F-VV57_0246	F-VV63_0246	Uncharacterized (9) -
17	6	4	7	17	F-D3#250	F-D5a#236	F-D5b#253	F-D6#250	F-E12#236	F-E23#236	F-E24#236	F-E9#274	F-LC9#256	F-LCD7#260	F-liban#229	F-ST1#231	F-VV10#244	F-M6_0240	F-S17_0230	F-VV57_0236	F-VV63_0236	Uncharacterized (2) - Ubiquitin-like (2) - FUBI (1) -
17	6	4	7	17	F-D3#252	F-D5a#237	F-D5b#255	F-D6#252	F-E12#237	F-E23#237	F-E24#237	F-E9#275	F-LC9#257	F-LCD7#261	F-liban#230	F-ST1#232	F-VV10#246	F-M6_0241	F-S17_0231	F-VV57_0237	F-VV63_0237	Uncharacterized (4) - (Fragment) (2) - BTB/POZ (1) - domain-containing (1) -
17	6	4	7	17	F-D3#257	F-D5a#238	F-D5b#260	F-D6#257	F-E12#238	F-E23#238	F-E24#238	F-E9#278	F-LC9#260	F-LCD7#264	F-liban#231	F-ST1#233	F-VV10#250	F-M6_0244	F-S17_0234	F-VV57_0240	F-VV63_0240	Uncharacterized (3) - (Fragment) (1) -
17	6	4	7	17	F-D3#259	F-D5a#239	F-D5b#262	F-D6#259	F-E12#239	F-E23#239	F-E24#239	F-E9#283	F-LC9#265	F-LCD7#269	F-liban#232	F-ST1#234	F-VV10#252	F-M6_0249	F-S17_0239	F-VV57_0245	F-VV63_0245	Uncharacterized (3) -
17	6	4	7	17	F-D3#265	F-D5a#244	F-D5b#268	F-D6#265	F-E12#244	F-E23#244	F-E24#244	F-E9#287	F-LC9#269	F-LCD7#272	F-liban#237	F-ST1#239	F-VV10#258	F-M6_0252	F-S17_0243	F-VV57_0249	F-VV63_0249	Uncharacterized (6) - (Fragment) (2) -
17	6	4	7	17	F-D3#267	F-D5a#245	F-D5b#270	F-D6#267	F-E12#245	F-E23#245	F-E24#245	F-E9#289	F-LC9#271	F-LCD7#274	F-liban#238	F-ST1#240	F-VV10#260	F-M6_0254	F-S17_0245	F-VV57_0251	F-VV63_0251	Uncharacterized (4) -
17	6	4	7	17	F-D3#270	F-D5a#247	F-D5b#273	F-D6#270	F-E12#247	F-E23#247	F-E24#247	F-E9#292	F-LC9#273	F-LCD7#276	F-liban#240	F-ST1#242	F-VV10#265	F-M6_0256	F-S17_0247	F-VV57_0253	F-VV63_0253	Uncharacterized (6) - (Fragment) (1) - domain-containing (1) - BTB/POZ (1) -
17	6	4	7	17	F-D3#271	F-D5a#248	F-D5b#274	F-D6#271	F-E12#248	F-E23#248	F-E24#248	F-E9#293	F-LC9#274	F-LCD7#277	F-liban#241	F-ST1#243	F-VV10#266	F-M6_0257	F-S17_0249	F-VV57_0254	F-VV63_0254	Uncharacterized (4) -
17	6	4	7	17	F-D3#272	F-D5a#249	F-D5b#275	F-D6#272	F-E12#249	F-E23#249	F-E24#249	F-E9#294	F-LC9#275	F-LCD7#278	F-liban#242	F-ST1#244	F-VV10#267	F-M6_0258	F-S17_0250	F-VV57_0255	F-VV63_0255	Histidinol-phosphate (7) - aminotransferase (6) - transaminase (3) - family (1) - beta (1) - histidinol-phosphate (1) - Biosynthetic (1) - acid (1) - aromatic (1) - amino (1) -
17	6	4	7	17	F-D3#273	F-D5a#254	F-D5b#276	F-D6#273	F-E12#254	F-E23#253	F-E24#253	F-E9#297	F-LC9#278	F-LCD7#281	F-liban#246	F-ST1#248	F-VV10#268	F-M6_0261	F-S17_0253	F-VV57_0258	F-VV63_0258	motility (4) - swarming (2) - Swarming (2) - domain (2) - COG3236 (2) - YbiA (2) - Domain (1) - GTP (1) - family (1) - NADAR (1) - II (1) - domain-containing (1) - DUF1768 (1) - cyclohydrolase (1) -
17	6	4	7	17	F-D3#274	F-D5a#255	F-D5b#277	F-D6#274	F-E12#255	F-E23#254	F-E24#254	F-E9#298	F-LC9#279	F-LCD7#282	F-liban#247	F-ST1#249	F-VV10#269	F-M6_0262	F-S17_0254	F-VV57_0259	F-VV63_0259	Uncharacterized (3) -
17	6	4	7	17	F-D3#278	F-D5a#259	F-D5b#283	F-D6#280	F-E12#259	F-E23#258	F-E24#258	F-E9#302	F-LC9#283	F-LCD7#286	F-liban#251	F-ST1#255	F-VV10#275	F-M6_0266	F-S17_0258	F-VV57_0263	F-VV63_0263	Uncharacterized (3) -
17	6	4	7	17	F-D3#279	F-D5a#262	F-D5b#284	F-D6#281	F-E12#262	F-E23#261	F-E24#261	F-E9#305	F-LC9#286	F-LCD7#289	F-liban#254	F-ST1#258	F-VV10#276	F-M6_0269	F-S17_0261	F-VV57_0266	F-VV63_0266	Uncharacterized (7) - (Fragment) (1) -
17	6	4	7	17	F-D3#280	F-D5a#263	F-D5b#285	F-D6#282	F-E12#263	F-E23#262	F-E24#262	F-E9#306	F-LC9#287	F-LCD7#290	F-liban#255	F-ST1#259	F-VV10#277	F-M6_0270	F-S17_0262	F-VV57_0267	F-VV63_0267	Uncharacterized (3) -
17	6	4	7	17	F-D3#281	F-D5a#264	F-D5b#286	F-D6#283	F-E12#264	F-E23#263	F-E24#263	F-E9#307	F-LC9#288	F-LCD7#291	F-liban#256	F-ST1#260	F-VV10#278	F-M6_0271	F-S17_0263	F-VV57_0268	F-VV63_0268	Uncharacterized (4) -
17	6	4	7	17	F-D3#284	F-D5a#267	F-D5b#289	F-D6#286	F-E12#267	F-E23#266	F-E24#266	F-E9#310	F-LC9#291	F-LCD7#294	F-liban#259	F-ST1#264	F-VV10#281	F-M6_0276	F-S17_0268	F-VV57_0271	F-VV63_0271	Uncharacterized (3) -
17	6	4	7	17	F-D3#285	F-D5a#268	F-D5b#290	F-D6#287	F-E12#268	F-E23#267	F-E24#267	F-E9#311	F-LC9#292	F-LCD7#295	F-liban#260	F-ST1#265	F-VV10#282	F-M6_0277	F-S17_0269	F-VV57_0272	F-VV63_0272	Uncharacterized (3) -
17	6	4	7	17	F-D3#287	F-D5a#269	F-D5b#292	F-D6#289	F-E12#269	F-E23#268	F-E24#268	F-E9#313	F-LC9#294	F-LCD7#297	F-liban#261	F-ST1#266	F-VV10#284	F-M6_0279	F-S17_0271	F-VV57_0274	F-VV63_0274	Uncharacterized (3) -
17	6	4	7	17	F-D3#288	F-D5a#270	F-D5b#293	F-D6#290	F-E12#270	F-E23#269	F-E24#269	F-E9#314	F-LC9#295	F-LCD7#298	F-liban#262	F-ST1#267	F-VV10#285	F-M6_0280	F-S17_0272	F-VV57_0275	F-VV63_0275	Uncharacterized (2) -
17	6	4	7	17	F-D3#289	F-D5a#271	F-D5b#294	F-D6#291	F-E12#271	F-E23#270	F-E24#270	F-E9#315	F-LC9#296	F-LCD7#299	F-liban#263	F-ST1#268	F-VV10#286	F-M6_0281	F-S17_0273	F-VV57_0276	F-VV63_0276	Uncharacterized (4) -
17	6	4	7	17	F-D3#290	F-D5a#272	F-D5b#295	F-D6#292	F-E12#272	F-E23#271	F-E24#271	F-E9#316	F-LC9#297	F-LCD7#300	F-liban#264	F-ST1#269	F-VV10#287	F-M6_0282	F-S17_0274	F-VV57_0277	F-VV63_0277	repeat (5) - Ankyrin (5) - Uncharacterized (4) - domain-containing (4) - (Fragment) (1) -
17	6	4	7	17	F-D3#292	F-D5a#275	F-D5b#297	F-D6#294	F-E12#275	F-E23#274	F-E24#274	F-E9#318	F-LC9#299	F-LCD7#302	F-liban#267	F-ST1#272	F-VV10#289	F-M6_0284	F-S17_0276	F-VV57_0279	F-VV63_0279	containing (2) - domain (2) - NUDIX (2) - Uncharacterized (1) -
17	6	4	7	17	F-D3#293	F-D5a#276	F-D5b#298	F-D6#295	F-E12#276	F-E23#275	F-E24#275	F-E9#320	F-LC9#301	F-LCD7#304	F-liban#268	F-ST1#273	F-VV10#290	F-M6_0286	F-S17_0278	F-VV57_0281	F-VV63_0281	Uncharacterized (6) - (Fragment) (2) -
17	6	4	7	17	F-D3#295	F-D5a#278	F-D5b#300	F-D6#297	F-E12#278	F-E23#277	F-E24#277	F-E9#322	F-LC9#302	F-LCD7#305	F-liban#270	F-ST1#275	F-VV10#292	F-M6_0287	F-S17_0279	F-VV57_0283	F-VV63_0283	Uncharacterized (3) - (Fragment) (1) -
17	6	4	7	17	F-D3#296	F-D5a#279	F-D5b#301	F-D6#298	F-E12#279	F-E23#278	F-E24#278	F-E9#323	F-LC9#303	F-LCD7#306	F-liban#271	F-ST1#276	F-VV10#293	F-M6_0288	F-S17_0280	F-VV57_0284	F-VV63_0284	Uncharacterized (4) - (Fragment) (1) -
17	6	4	7	17	F-D3#297	F-D5a#280	F-D5b#302	F-D6#299	F-E12#280	F-E23#279	F-E24#279	F-E9#324	F-LC9#304	F-LCD7#307	F-liban#272	F-ST1#277	F-VV10#294	F-M6_0289	F-S17_0281	F-VV57_0285	F-VV63_0285	Uncharacterized (3) -
17	6	4	7	17	F-D3#298	F-D5a#281	F-D5b#303	F-D6#300	F-E12#281	F-E23#280	F-E24#280	F-E9#325	F-LC9#305	F-LCD7#308	F-liban#273	F-ST1#278	F-VV10#295	F-M6_0290	F-S17_0282	F-VV57_0286	F-VV63_0286	Uncharacterized (9) -
17	6	4	7	17	F-D3#299	F-D5a#282	F-D5b#304	F-D6#301	F-E12#282	F-E23#281	F-E24#281	F-E9#326	F-LC9#306	F-LCD7#309	F-liban#274	F-ST1#279	F-VV10#296	F-M6_0291	F-S17_0283	F-VV57_0287	F-VV63_0287	Uncharacterized (4) -
17	6	4	7	17	F-D3#301	F-D5a#283	F-D5b#306	F-D6#303	F-E12#283	F-E23#282	F-E24#282	F-E9#328	F-LC9#308	F-LCD7#311	F-liban#275	F-ST1#280	F-VV10#298	F-M6_0293	F-S17_0285	F-VV57_0289	F-VV63_0289	oxidase (7) - Amino (6) - Uncharacterized (2) - Amine (1) -
17	6	4	7	17	F-D3#302	F-D5a#284	F-D5b#307	F-D6#304	F-E12#284	F-E23#283	F-E24#283	F-E9#329	F-LC9#309	F-LCD7#312	F-liban#276	F-ST1#281	F-VV10#299	F-M6_0294	F-S17_0286	F-VV57_0290	F-VV63_0290	containing (2) - NUDIX (2) - domain (2) - Uncharacterized (1) -
17	6	4	7	17	F-D3#303	F-D5a#285	F-D5b#308	F-D6#305	F-E12#285	F-E23#284	F-E24#284	F-E9#331	F-LC9#310	F-LCD7#313	F-liban#277	F-ST1#282	F-VV10#300	F-M6_0296	F-S17_0288	F-VV57_0292	F-VV63_0292	Uncharacterized (4) -
17	6	4	7	17	F-D3#304	F-D5a#286	F-D5b#309	F-D6#306	F-E12#286	F-E23#285	F-E24#285	F-E9#332	F-LC9#311	F-LCD7#314	F-liban#278	F-ST1#283	F-VV10#301	F-M6_0297	F-S17_0289	F-VV57_0293	F-VV63_0293	Uncharacterized (4) -
17	6	4	7	17	F-D3#305	F-D5a#287	F-D5b#310	F-D6#307	F-E12#287	F-E23#286	F-E24#286	F-E9#333	F-LC9#312	F-LCD7#315	F-liban#279	F-ST1#284	F-VV10#302	F-M6_0298	F-S17_0290	F-VV57_0294	F-VV63_0294	Uncharacterized (4) - B175L (1) - VV (1) - VLTF2-like (1) - (Fragment) (1) - factor (1) - transcription (1) -
17	6	4	7	17	F-D3#306	F-D5a#288	F-D5b#311	F-D6#308	F-E12#288	F-E23#287	F-E24#287	F-E9#334	F-LC9#313	F-LCD7#316	F-liban#280	F-ST1#285	F-VV10#303	F-M6_0299	F-S17_0291	F-VV57_0295	F-VV63_0295	Uncharacterized (4) -
17	6	4	7	17	F-D3#307	F-D5a#289	F-D5b#312	F-D6#309	F-E12#289	F-E23#288	F-E24#288	F-E9#335	F-LC9#314	F-LCD7#317	F-liban#281	F-ST1#286	F-VV10#304	F-M6_0300	F-S17_0292	F-VV57_0296	F-VV63_0296	Uncharacterized (6) - PB407L (1) - BA71V-B407L (1) - (Fragment) (1) - B407L (1) -
17	6	4	7	17	F-D3#308	F-D5a#290	F-D5b#313	F-D6#310	F-E12#290	F-E23#289	F-E24#289	F-E9#336	F-LC9#315	F-LCD7#318	F-liban#282	F-ST1#287	F-VV10#305	F-M6_0301	F-S17_0293	F-VV57_0297	F-VV63_0297	Uncharacterized (6) - B263R (1) - (Fragment) (1) -
17	6	4	7	17	F-D3#309	F-D5a#291	F-D5b#314	F-D6#311	F-E12#291	F-E23#290	F-E24#290	F-E9#337	F-LC9#316	F-LCD7#319	F-liban#283	F-ST1#288	F-VV10#306	F-M6_0302	F-S17_0294	F-VV57_0298	F-VV63_0298	Uncharacterized (4) -
17	6	4	7	17	F-D3#310	F-D5a#292	F-D5b#315	F-D6#312	F-E12#292	F-E23#291	F-E24#291	F-E9#338	F-LC9#317	F-LCD7#320	F-liban#284	F-ST1#289	F-VV10#307	F-M6_0303	F-S17_0295	F-VV57_0299	F-VV63_0299	Uncharacterized (8) - (Fragment) (2) - VV (1) - A8L-like (1) - factor (1) - transcription (1) - G1340L (1) -
17	6	4	7	17	F-D3#311	F-D5a#293	F-D5b#316	F-D6#313	F-E12#293	F-E23#292	F-E24#292	F-E9#339	F-LC9#318	F-LCD7#321	F-liban#285	F-ST1#290	F-VV10#308	F-M6_0304	F-S17_0296	F-VV57_0300	F-VV63_0300	Uncharacterized (5) - hydrolase (3) - Metal-dependent (2) - WLM (1) - metal-dependent (1) - Metallopeptidase (1) -
17	6	4	7	17	F-D3#313	F-D5a#295	F-D5b#318	F-D6#315	F-E12#295	F-E23#294	F-E24#294	F-E9#342	F-LC9#321	F-LCD7#324	F-liban#288	F-ST1#293	F-VV10#310	F-M6_0307	F-S17_0299	F-VV57_0303	F-VV63_0303	Uncharacterized (3) -
17	6	4	7	17	F-D3#314	F-D5a#296	F-D5b#319	F-D6#316	F-E12#296	F-E23#295	F-E24#295	F-E9#343	F-LC9#322	F-LCD7#325	F-liban#289	F-ST1#294	F-VV10#311	F-M6_0308	F-S17_0300	F-VV57_0304	F-VV63_0304	Uncharacterized (7) - exported (1) - repeat (1) - repeat-containing (1) - MORN (1) -
17	6	4	7	17	F-D3#318	F-D5a#301	F-D5b#323	F-D6#320	F-E12#301	F-E23#300	F-E24#300	F-E9#348	F-LC9#327	F-LCD7#330	F-liban#296	F-ST1#301	F-VV10#315	F-M6_0313	F-S17_0305	F-VV57_0309	F-VV63_0309	polymerase (9) - DNA (7) - beta (3) - DNA/RNA (2) -
17	6	4	7	17	F-D3#319	F-D5a#302	F-D5b#324	F-D6#321	F-E12#302	F-E23#301	F-E24#301	F-E9#349	F-LC9#328	F-LCD7#331	F-liban#297	F-ST1#302	F-VV10#316	F-M6_0314	F-S17_0306	F-VV57_0310	F-VV63_0310	Uncharacterized (3) -
17	6	4	7	17	F-D3#320	F-D5a#303	F-D5b#325	F-D6#322	F-E12#303	F-E23#302	F-E24#302	F-E9#350	F-LC9#329	F-LCD7#332	F-liban#298	F-ST1#303	F-VV10#317	F-M6_0315	F-S17_0307	F-VV57_0311	F-VV63_0311	Uncharacterized (3) -
17	6	4	7	17	F-D3#322	F-D5a#306	F-D5b#327	F-D6#324	F-E12#306	F-E23#305	F-E24#305	F-E9#351	F-LC9#330	F-LCD7#333	F-liban#300	F-ST1#305	F-VV10#319	F-M6_0316	F-S17_0308	F-VV57_0312	F-VV63_0312	Uncharacterized (9) -
17	6	4	7	17	F-D3#323	F-D5a#307	F-D5b#328	F-D6#325	F-E12#307	F-E23#306	F-E24#306	F-E9#352	F-LC9#331	F-LCD7#334	F-liban#301	F-ST1#306	F-VV10#320	F-M6_0317	F-S17_0309	F-VV57_0313	F-VV63_0313	Uncharacterized (5) - repeat-containing (3) - MORN (3) - 5-kinase (1) - Phophatidylinositol-4-phosphate (1) -
17	6	4	7	17	F-D3#324	F-D5a#308	F-D5b#329	F-D6#326	F-E12#308	F-E23#307	F-E24#307	F-E9#353	F-LC9#332	F-LCD7#335	F-liban#302	F-ST1#307	F-VV10#321	F-M6_0318	F-S17_0310	F-VV57_0314	F-VV63_0314	Uncharacterized (4) -
17	6	4	7	17	F-D3#325	F-D5a#309	F-D5b#330	F-D6#327	F-E12#309	F-E23#308	F-E24#308	F-E9#354	F-LC9#333	F-LCD7#336	F-liban#303	F-ST1#308	F-VV10#322	F-M6_0319	F-S17_0311	F-VV57_0315	F-VV63_0315	Uncharacterized (5) - Cysteine (2) - hydrolase (2) - terminal (1) - carboxyl (1) - ubiquitinyl (1) - Ubiquitin (1) -
17	6	4	7	17	F-D3#328	F-D5a#312	F-D5b#333	F-D6#330	F-E12#312	F-E23#311	F-E24#311	F-E9#357	F-LC9#336	F-LCD7#339	F-liban#306	F-ST1#315	F-VV10#325	F-M6_0322	F-S17_0314	F-VV57_0318	F-VV63_0318	Uncharacterized (2) - kDa (2) - to (1) - 62 (1) - pp62 (1) - Similar (1) - 60-62 (1) -
17	6	4	7	17	F-D3#331	F-D5a#316	F-D5b#336	F-D6#333	F-E12#316	F-E23#315	F-E24#315	F-E9#360	F-LC9#339	F-LCD7#342	F-liban#310	F-ST1#319	F-VV10#328	F-M6_0325	F-S17_0317	F-VV57_0321	F-VV63_0321	Uncharacterized (4) - Methyltransferase (2) - regulator (1) - Transcriptional (1) - 11 (1) - domain-containing (1) - I (1) - methyltransferase (1) - SAM-dependent (1) - methyltransferases (1) - type (1) - class (1) -
17	6	4	7	17	F-D3#332	F-D5a#317	F-D5b#337	F-D6#334	F-E12#317	F-E23#316	F-E24#316	F-E9#361	F-LC9#340	F-LCD7#343	F-liban#311	F-ST1#320	F-VV10#329	F-M6_0326	F-S17_0318	F-VV57_0322	F-VV63_0322	Uncharacterized (4) -
17	6	4	7	17	F-D3#334	F-D5a#319	F-D5b#339	F-D6#336	F-E12#319	F-E23#318	F-E24#318	F-E9#362	F-LC9#341	F-LCD7#344	F-liban#313	F-ST1#322	F-VV10#331	F-M6_0327	F-S17_0319	F-VV57_0323	F-VV63_0323	Uncharacterized (3) - (Fragment) (1) -
17	6	4	7	17	F-D3#335	F-D5a#320	F-D5b#340	F-D6#337	F-E12#320	F-E23#319	F-E24#319	F-E9#363	F-LC9#342	F-LCD7#345	F-liban#314	F-ST1#323	F-VV10#332	F-M6_0328	F-S17_0320	F-VV57_0324	F-VV63_0324	Uncharacterized (4) -
17	6	4	7	17	F-D3#336	F-D5a#321	F-D5b#341	F-D6#338	F-E12#321	F-E23#320	F-E24#320	F-E9#364	F-LC9#343	F-LCD7#346	F-liban#315	F-ST1#324	F-VV10#333	F-M6_0329	F-S17_0321	F-VV57_0325	F-VV63_0325	Uncharacterized (4) -
17	6	4	7	17	F-D3#337	F-D5a#323	F-D5b#342	F-D6#339	F-E12#323	F-E23#322	F-E24#322	F-E9#365	F-LC9#344	F-LCD7#347	F-liban#316	F-ST1#325	F-VV10#334	F-M6_0330	F-S17_0322	F-VV57_0326	F-VV63_0326	Uncharacterized (4) -
17	6	4	7	17	F-D3#338	F-D5a#324	F-D5b#343	F-D6#340	F-E12#324	F-E23#323	F-E24#323	F-E9#367	F-LC9#345	F-LCD7#348	F-liban#317	F-ST1#326	F-VV10#335	F-M6_0331	F-S17_0323	F-VV57_0327	F-VV63_0327	Uncharacterized (8) - TIR (1) - domain-containing (1) -
17	6	4	7	17	F-D3#339	F-D5a#325	F-D5b#344	F-D6#341	F-E12#325	F-E23#324	F-E24#324	F-E9#368	F-LC9#346	F-LCD7#349	F-liban#318	F-ST1#327	F-VV10#336	F-M6_0332	F-S17_0324	F-VV57_0328	F-VV63_0328	Uncharacterized (4) - (Fragment) (1) -
17	6	4	7	17	F-D3#344	F-D5a#328	F-D5b#349	F-D6#346	F-E12#328	F-E23#327	F-E24#327	F-E9#374	F-LC9#353	F-LCD7#356	F-liban#321	F-ST1#331	F-VV10#341	F-M6_0339	F-S17_0331	F-VV57_0335	F-VV63_0335	Uncharacterized (3) -
17	6	4	7	17	F-D3#345	F-D5a#329	F-D5b#350	F-D6#347	F-E12#329	F-E23#328	F-E24#328	F-E9#375	F-LC9#354	F-LCD7#357	F-liban#322	F-ST1#332	F-VV10#342	F-M6_0340	F-S17_0332	F-VV57_0336	F-VV63_0336	Uncharacterized (6) - pro-x (2) - Lysosomal (2) - carboxypeptidase-like (2) - I (1) - modification (1) - DNA (1) - domain (1) - restriction (1) - specificity (1) - Type (1) -
17	6	4	7	17	F-D3#346	F-D5a#330	F-D5b#351	F-D6#348	F-E12#330	F-E23#329	F-E24#329	F-E9#376	F-LC9#355	F-LCD7#358	F-liban#323	F-ST1#333	F-VV10#343	F-M6_0341	F-S17_0333	F-VV57_0337	F-VV63_0337	Uncharacterized (3) -
17	6	4	7	17	F-D3#347	F-D5a#331	F-D5b#352	F-D6#349	F-E12#331	F-E23#330	F-E24#330	F-E9#377	F-LC9#356	F-LCD7#359	F-liban#324	F-ST1#336	F-VV10#344	F-M6_0342	F-S17_0334	F-VV57_0338	F-VV63_0338	Uncharacterized (4) -
17	6	4	7	17	F-D3#348	F-D5a#332	F-D5b#353	F-D6#350	F-E12#332	F-E23#331	F-E24#331	F-E9#378	F-LC9#357	F-LCD7#360	F-liban#325	F-ST1#337	F-VV10#345	F-M6_0343	F-S17_0335	F-VV57_0339	F-VV63_0339	Uncharacterized (4) - (Fragment) (1) -
17	6	4	7	17	F-D3#350	F-D5a#334	F-D5b#355	F-D6#352	F-E12#334	F-E23#333	F-E24#333	F-E9#379	F-LC9#358	F-LCD7#361	F-liban#326	F-ST1#339	F-VV10#346	F-M6_0344	F-S17_0336	F-VV57_0340	F-VV63_0340	Uncharacterized (4) - (Fragment) (1) -
17	6	4	7	17	F-D3#351	F-D5a#335	F-D5b#356	F-D6#353	F-E12#335	F-E23#334	F-E24#334	F-E9#380	F-LC9#359	F-LCD7#362	F-liban#327	F-ST1#340	F-VV10#347	F-M6_0345	F-S17_0337	F-VV57_0341	F-VV63_0341	transferase (3) - Uncharacterized (3) - 1 (3) - group (2) - family (2) - Glycosyltransferase (2) - Glycosyl (2) - in (1) - ATPase (1) - wall (1) - involved (1) - Group (1) - cell (1) - alpha-1 (1) - glycosyl (1) - Sodium/potassium-transporting (1) - subunit (1) - bisynthesis (1) -
17	6	4	7	17	F-D3#353	F-D5a#336	F-D5b#358	F-D6#355	F-E12#336	F-E23#335	F-E24#335	F-E9#381	F-LC9#360	F-LCD7#363	F-liban#328	F-ST1#341	F-VV10#348	F-M6_0346	F-S17_0338	F-VV57_0342	F-VV63_0342	DNA (6) - ligase (4) - Uncharacterized (3) - phage-associated (2) - ligase, (2) - ATP-dependent (1) - Phage-associated (1) -
17	6	4	7	17	F-D3#354	F-D5a#337	F-D5b#359	F-D6#356	F-E12#337	F-E23#336	F-E24#336	F-E9#382	F-LC9#361	F-LCD7#364	F-liban#331	F-ST1#342	F-VV10#349	F-M6_0347	F-S17_0339	F-VV57_0343	F-VV63_0343	Uncharacterized (3) -
17	6	4	7	17	F-D3#356	F-D5a#338	F-D5b#361	F-D6#358	F-E12#338	F-E23#337	F-E24#337	F-E9#384	F-LC9#363	F-LCD7#366	F-liban#332	F-ST1#343	F-VV10#351	F-M6_0349	F-S17_0341	F-VV57_0345	F-VV63_0345	Uncharacterized (3) -
17	6	4	7	17	F-D3#355	F-D5a#339	F-D5b#360	F-D6#357	F-E12#339	F-E23#338	F-E24#338	F-E9#383	F-LC9#362	F-LCD7#365	F-liban#333	F-ST1#344	F-VV10#350	F-M6_0348	F-S17_0340	F-VV57_0344	F-VV63_0344	Uncharacterized (3) -
17	6	4	7	17	F-D3#358	F-D5a#341	F-D5b#363	F-D6#360	F-E12#341	F-E23#340	F-E24#340	F-E9#386	F-LC9#365	F-LCD7#368	F-liban#335	F-ST1#347	F-VV10#353	F-M6_0351	F-S17_0343	F-VV57_0347	F-VV63_0347	Uncharacterized (6) - monophosphate (3) - kinase (3) - deoxynucleotide (2) - deoxynucleoside (1) -
17	6	4	7	17	F-D3#360	F-D5a#343	F-D5b#365	F-D6#362	F-E12#343	F-E23#342	F-E24#342	F-E9#388	F-LC9#367	F-LCD7#370	F-liban#339	F-ST1#351	F-VV10#355	F-M6_0353	F-S17_0345	F-VV57_0349	F-VV63_0349	enzyme (5) - mRNA-capping (4) - Uncharacterized (4) - capping (1) - (Fragment) (1) - mRNA (1) -
17	6	4	7	17	F-D3#365	F-D5a#348	F-D5b#370	F-D6#367	F-E12#348	F-E23#347	F-E24#347	F-E9#394	F-LC9#373	F-LCD7#376	F-liban#343	F-ST1#355	F-VV10#359	F-M6_0359	F-S17_0351	F-VV57_0355	F-VV63_0355	Uncharacterized (3) - (Fragment) (1) -
17	6	4	7	17	F-D3#367	F-D5a#352	F-D5b#372	F-D6#369	F-E12#352	F-E23#351	F-E24#351	F-E9#398	F-LC9#377	F-LCD7#380	F-liban#347	F-ST1#359	F-VV10#361	F-M6_0363	F-S17_0355	F-VV57_0359	F-VV63_0359	Uncharacterized (4) -
17	6	4	7	17	F-D3#368	F-D5a#355	F-D5b#373	F-D6#370	F-E12#355	F-E23#354	F-E24#354	F-E9#399	F-LC9#378	F-LCD7#381	F-liban#350	F-ST1#362	F-VV10#362	F-M6_0364	F-S17_0356	F-VV57_0360	F-VV63_0360	Uncharacterized (4) -
17	6	4	7	17	F-D3#373	F-D5a#361	F-D5b#378	F-D6#375	F-E12#361	F-E23#360	F-E24#360	F-E9#408	F-LC9#387	F-LCD7#389	F-liban#356	F-ST1#368	F-VV10#367	F-M6_0372	F-S17_0365	F-VV57_0369	F-VV63_0369	Uncharacterized (4) -
17	6	4	7	17	F-D3#374	F-D5a#362	F-D5b#379	F-D6#376	F-E12#362	F-E23#361	F-E24#361	F-E9#411	F-LC9#390	F-LCD7#392	F-liban#357	F-ST1#369	F-VV10#368	F-M6_0375	F-S17_0368	F-VV57_0372	F-VV63_0372	Uncharacterized (3) -
17	6	4	7	17	F-D3#375	F-D5a#363	F-D5b#380	F-D6#377	F-E12#363	F-E23#362	F-E24#362	F-E9#412	F-LC9#391	F-LCD7#393	F-liban#358	F-ST1#370	F-VV10#369	F-M6_0376	F-S17_0369	F-VV57_0373	F-VV63_0373	Uncharacterized (4) -
17	6	4	7	17	F-D3#377	F-D5a#364	F-D5b#382	F-D6#379	F-E12#364	F-E23#363	F-E24#363	F-E9#413	F-LC9#392	F-LCD7#394	F-liban#359	F-ST1#371	F-VV10#371	F-M6_0377	F-S17_0370	F-VV57_0374	F-VV63_0374	Uncharacterized (5) - (Fragment) (1) -
17	6	4	7	17	F-D3#378	F-D5a#365	F-D5b#383	F-D6#380	F-E12#365	F-E23#364	F-E24#364	F-E9#414	F-LC9#393	F-LCD7#395	F-liban#360	F-ST1#372	F-VV10#372	F-M6_0378	F-S17_0371	F-VV57_0375	F-VV63_0375	DNA (6) - polymerase (5) - family (4) - Uncharacterized (3) - beta (2) - beta-like (2) - (Fragment) (2) - X (2) - Polymerase (1) -
17	6	4	7	17	F-D3#379	F-D5a#366	F-D5b#384	F-D6#381	F-E12#366	F-E23#365	F-E24#365	F-E9#415	F-LC9#394	F-LCD7#396	F-liban#361	F-ST1#373	F-VV10#373	F-M6_0379	F-S17_0372	F-VV57_0376	F-VV63_0376	Uncharacterized (3) - Telomere-associated (1) - telomere-associated (1) - RIF1 (1) - RIF1-like (1) -
17	6	4	7	17	F-D3#380	F-D5a#367	F-D5b#385	F-D6#382	F-E12#367	F-E23#366	F-E24#366	F-E9#416	F-LC9#395	F-LCD7#397	F-liban#362	F-ST1#374	F-VV10#374	F-M6_0380	F-S17_0373	F-VV57_0377	F-VV63_0377	Uncharacterized (5) - kinase (4) - R400 (1) - Ser/Thr (1) - B818R (1) -
17	6	4	7	17	F-D3#381	F-D5a#368	F-D5b#386	F-D6#383	F-E12#368	F-E23#367	F-E24#367	F-E9#417	F-LC9#396	F-LCD7#398	F-liban#363	F-ST1#375	F-VV10#375	F-M6_0381	F-S17_0374	F-VV57_0378	F-VV63_0378	Uncharacterized (3) -
17	6	4	7	17	F-D3#382	F-D5a#369	F-D5b#387	F-D6#384	F-E12#369	F-E23#368	F-E24#368	F-E9#418	F-LC9#397	F-LCD7#399	F-liban#364	F-ST1#376	F-VV10#376	F-M6_0382	F-S17_0375	F-VV57_0379	F-VV63_0379	Uncharacterized (3) -
17	6	4	7	17	F-D3#383	F-D5a#370	F-D5b#388	F-D6#385	F-E12#370	F-E23#369	F-E24#369	F-E9#419	F-LC9#398	F-LCD7#400	F-liban#365	F-ST1#377	F-VV10#377	F-M6_0383	F-S17_0376	F-VV57_0380	F-VV63_0380	Uncharacterized (4) -
17	6	4	7	17	F-D3#384	F-D5a#371	F-D5b#389	F-D6#386	F-E12#371	F-E23#370	F-E24#370	F-E9#420	F-LC9#399	F-LCD7#401	F-liban#366	F-ST1#378	F-VV10#378	F-M6_0384	F-S17_0377	F-VV57_0381	F-VV63_0381	Transcription (5) - factor (5) - Uncharacterized (4) - S-II-related (4) - Sp1 (1) - of (1) - enhancer-binding (1) - TFIIS/Cofactor (1) - (Fragment) (1) - elongation (1) -
17	6	4	7	17	F-D3#386	F-D5a#373	F-D5b#391	F-D6#388	F-E12#373	F-E23#372	F-E24#372	F-E9#422	F-LC9#401	F-LCD7#403	F-liban#368	F-ST1#381	F-VV10#380	F-M6_0386	F-S17_0379	F-VV57_0383	F-VV63_0383	endonuclease (5) - IV (4) - AP (3) - Endonuclease (3) - 4 (2) - deoxyribonuclease (1) - 2 (1) -
17	6	4	7	17	F-D3#387	F-D5a#374	F-D5b#392	F-D6#389	F-E12#374	F-E23#373	F-E24#373	F-E9#423	F-LC9#402	F-LCD7#404	F-liban#369	F-ST1#382	F-VV10#381	F-M6_0387	F-S17_0380	F-VV57_0384	F-VV63_0384	Uncharacterized (5) -
17	6	4	7	17	F-D3#388	F-D5a#376	F-D5b#393	F-D6#390	F-E12#376	F-E23#375	F-E24#375	F-E9#424	F-LC9#403	F-LCD7#405	F-liban#370	F-ST1#383	F-VV10#382	F-M6_0388	F-S17_0381	F-VV57_0385	F-VV63_0385	helicase (5) - Uncharacterized (4) - ATP-dependent (3) - RNA (3) - VV (2) - A18-like (2) - QP509L (1) -
17	6	4	7	17	F-D3#389	F-D5a#377	F-D5b#394	F-D6#391	F-E12#377	F-E23#376	F-E24#376	F-E9#425	F-LC9#404	F-LCD7#406	F-liban#371	F-ST1#384	F-VV10#383	F-M6_0389	F-S17_0382	F-VV57_0386	F-VV63_0386	Uncharacterized (7) - containing (2) - domain (2) - SET (2) -
17	6	4	7	17	F-D3#390	F-D5a#378	F-D5b#395	F-D6#392	F-E12#378	F-E23#377	F-E24#377	F-E9#426	F-LC9#405	F-LCD7#407	F-liban#372	F-ST1#385	F-VV10#384	F-M6_0390	F-S17_0383	F-VV57_0387	F-VV63_0387	Uncharacterized (4) -
17	6	4	7	17	F-D3#392	F-D5a#380	F-D5b#397	F-D6#394	F-E12#380	F-E23#379	F-E24#379	F-E9#428	F-LC9#407	F-LCD7#409	F-liban#373	F-ST1#386	F-VV10#386	F-M6_0392	F-S17_0385	F-VV57_0389	F-VV63_0389	Uncharacterized (2) -
17	6	4	7	17	F-D3#394	F-D5a#382	F-D5b#399	F-D6#396	F-E12#382	F-E23#381	F-E24#381	F-E9#430	F-LC9#409	F-LCD7#411	F-liban#375	F-ST1#388	F-VV10#388	F-M6_0394	F-S17_0387	F-VV57_0390	F-VV63_0390	Cysteine (5) - protease (5) - S273R (4) - Uncharacterized (3) - (I6R) (1) - BA71V-S273R (1) -
17	6	4	7	17	F-D3#395	F-D5a#383	F-D5b#400	F-D6#397	F-E12#383	F-E23#382	F-E24#382	F-E9#431	F-LC9#410	F-LCD7#412	F-liban#376	F-ST1#389	F-VV10#389	F-M6_0395	F-S17_0388	F-VV57_0391	F-VV63_0391	Uncharacterized (4) -
17	6	4	7	17	F-D3#397	F-D5a#385	F-D5b#402	F-D6#399	F-E12#385	F-E23#384	F-E24#384	F-E9#433	F-LC9#412	F-LCD7#414	F-liban#378	F-ST1#391	F-VV10#391	F-M6_0397	F-S17_0390	F-VV57_0393	F-VV63_0393	Uncharacterized (3) -
17	6	4	7	17	F-D3#398	F-D5a#386	F-D5b#403	F-D6#400	F-E12#386	F-E23#385	F-E24#385	F-E9#434	F-LC9#413	F-LCD7#415	F-liban#379	F-ST1#392	F-VV10#392	F-M6_0398	F-S17_0391	F-VV57_0394	F-VV63_0394	antigen-like (2) - Uncharacterized (2) - cell (2) - nuclear (2) - proliferating (1) - Proliferating (1) - E301R (1) -
17	6	4	7	17	F-D3#399	F-D5a#387	F-D5b#404	F-D6#401	F-E12#387	F-E23#386	F-E24#386	F-E9#435	F-LC9#414	F-LCD7#416	F-liban#380	F-ST1#393	F-VV10#393	F-M6_0399	F-S17_0392	F-VV57_0395	F-VV63_0395	Uncharacterized (4) -
17	6	4	7	17	F-D3#400	F-D5a#388	F-D5b#405	F-D6#402	F-E12#388	F-E23#387	F-E24#387	F-E9#436	F-LC9#415	F-LCD7#417	F-liban#381	F-ST1#394	F-VV10#394	F-M6_0400	F-S17_0393	F-VV57_0396	F-VV63_0396	Uncharacterized (4) -
17	6	4	7	17	F-D3#401	F-D5a#389	F-D5b#406	F-D6#403	F-E12#389	F-E23#388	F-E24#388	F-E9#437	F-LC9#416	F-LCD7#418	F-liban#382	F-ST1#395	F-VV10#395	F-M6_0401	F-S17_0394	F-VV57_0397	F-VV63_0397	Uncharacterized (4) -
17	6	4	7	17	F-D3#402	F-D5a#390	F-D5b#407	F-D6#404	F-E12#390	F-E23#389	F-E24#389	F-E9#438	F-LC9#417	F-LCD7#419	F-liban#383	F-ST1#396	F-VV10#396	F-M6_0402	F-S17_0395	F-VV57_0398	F-VV63_0398	Uncharacterized (2) - reductase (1) - Ribonucleoside-diphosphate (1) - large (1) - subunit (1) -
17	6	4	7	17	F-D3#403	F-D5a#391	F-D5b#408	F-D6#405	F-E12#391	F-E23#390	F-E24#390	F-E9#440	F-LC9#419	F-LCD7#421	F-liban#384	F-ST1#397	F-VV10#397	F-M6_0404	F-S17_0397	F-VV57_0400	F-VV63_0400	desulfurase (6) - Cysteine (5) - NifS (3) - Uncharacterized (2) - enzyme (1) - aminotransferase (1) - V-fold (1) - PLP-dependent (1) - IscS (1) - class (1) - cysteine (1) -
17	6	4	7	17	F-D3#404	F-D5a#392	F-D5b#409	F-D6#406	F-E12#392	F-E23#391	F-E24#391	F-E9#441	F-LC9#420	F-LCD7#422	F-liban#385	F-ST1#398	F-VV10#398	F-M6_0405	F-S17_0398	F-VV57_0401	F-VV63_0401	helicase (6) - Uncharacterized (2) - DEAD/SNF2-like (1) - (Fragment) (1) - Zinc (1) - Atp-dependent (1) - dna (1) - finger (1) -
17	6	4	7	17	F-D3#405	F-D5a#393	F-D5b#410	F-D6#407	F-E12#393	F-E23#392	F-E24#392	F-E9#442	F-LC9#421	F-LCD7#423	F-liban#386	F-ST1#399	F-VV10#399	F-M6_0406	F-S17_0399	F-VV57_0402	F-VV63_0402	glycosylase (9) - Uracil-DNA (9) - 1 (2) - family (2) -
17	6	4	7	17	F-D3#406	F-D5a#394	F-D5b#411	F-D6#408	F-E12#394	F-E23#393	F-E24#393	F-E9#443	F-LC9#422	F-LCD7#424	F-liban#387	F-ST1#400	F-VV10#400	F-M6_0407	F-S17_0400	F-VV57_0403	F-VV63_0403	Uncharacterized (3) -
17	6	4	7	17	F-D3#407	F-D5a#395	F-D5b#412	F-D6#409	F-E12#395	F-E23#394	F-E24#394	F-E9#444	F-LC9#423	F-LCD7#425	F-liban#388	F-ST1#401	F-VV10#401	F-M6_0408	F-S17_0401	F-VV57_0404	F-VV63_0404	Uncharacterized (5) -
17	6	4	7	17	F-D3#408	F-D5a#396	F-D5b#413	F-D6#410	F-E12#396	F-E23#395	F-E24#395	F-E9#445	F-LC9#424	F-LCD7#426	F-liban#389	F-ST1#402	F-VV10#402	F-M6_0409	F-S17_0402	F-VV57_0405	F-VV63_0405	synthase (7) - Thymidylate (6) - Uncharacterized (2) - Dihydrofolate (1) - reductase-thymidylate (1) -
17	6	4	7	17	F-D3#410	F-D5a#398	F-D5b#415	F-D6#412	F-E12#398	F-E23#397	F-E24#397	F-E9#446	F-LC9#425	F-LCD7#427	F-liban#391	F-ST1#404	F-VV10#404	F-M6_0410	F-S17_0403	F-VV57_0406	F-VV63_0406	Uncharacterized (5) -
17	6	4	7	17	F-D3#412	F-D5a#399	F-D5b#417	F-D6#414	F-E12#399	F-E23#398	F-E24#398	F-E9#448	F-LC9#427	F-LCD7#429	F-liban#392	F-ST1#405	F-VV10#406	F-M6_0412	F-S17_0405	F-VV57_0408	F-VV63_0408	Uncharacterized (4) -
17	6	4	7	17	F-D3#413	F-D5a#400	F-D5b#418	F-D6#415	F-E12#400	F-E23#399	F-E24#399	F-E9#449	F-LC9#428	F-LCD7#430	F-liban#393	F-ST1#406	F-VV10#407	F-M6_0413	F-S17_0406	F-VV57_0409	F-VV63_0409	Patatin (3) - transmembrane (2) - Uncharacterized (2) - CONSERVED (1) - TRANSMEMBRANE (1) - (Fragment) (1) - patatin (1) -
17	6	4	7	17	F-D3#414	F-D5a#401	F-D5b#419	F-D6#416	F-E12#401	F-E23#400	F-E24#400	F-E9#450	F-LC9#429	F-LCD7#431	F-liban#394	F-ST1#407	F-VV10#408	F-M6_0414	F-S17_0407	F-VV57_0410	F-VV63_0410	mRNA (3) - methyltransferase (3) - (nucleoside-2'-O-)-methyltransferase (2) - Methyltransferase (2) - 2 (2) - cap-specific (2) - Cap-specific (1) - Hydrocephalus-inducing (1) - EP424R (1) - FtsJ-like (1) - 2-like (1) - (Nucleoside-2'-O-)-methyltransferase (1) -
17	6	4	7	17	F-D3#415	F-D5a#402	F-D5b#420	F-D6#417	F-E12#402	F-E23#401	F-E24#401	F-E9#451	F-LC9#430	F-LCD7#432	F-liban#395	F-ST1#408	F-VV10#409	F-M6_0415	F-S17_0408	F-VV57_0411	F-VV63_0411	Uncharacterized (5) - (Fragment) (1) -
17	6	4	7	17	F-D3#416	F-D5a#403	F-D5b#421	F-D6#418	F-E12#403	F-E23#402	F-E24#402	F-E9#452	F-LC9#431	F-LCD7#433	F-liban#396	F-ST1#409	F-VV10#410	F-M6_0416	F-S17_0409	F-VV57_0412	F-VV63_0412	Uncharacterized (5) - H339R (1) - PROVISIONAL (1) - Ph339r: (1) -
17	6	4	7	17	F-D3#420	F-D5a#405	F-D5b#425	F-D6#422	F-E12#405	F-E23#404	F-E24#404	F-E9#456	F-LC9#435	F-LCD7#437	F-liban#398	F-ST1#411	F-VV10#414	F-M6_0420	F-S17_0413	F-VV57_0416	F-VV63_0416	Uncharacterized (3) - (Fragment) (1) -
17	6	4	7	17	F-D3#423	F-D5a#406	F-D5b#428	F-D6#425	F-E12#406	F-E23#405	F-E24#405	F-E9#457	F-LC9#436	F-LCD7#438	F-liban#399	F-ST1#412	F-VV10#417	F-M6_0421	F-S17_0414	F-VV57_0417	F-VV63_0417	Uncharacterized (4) -
17	6	4	7	17	F-D3#427	F-D5a#410	F-D5b#432	F-D6#429	F-E12#410	F-E23#409	F-E24#409	F-E9#460	F-LC9#439	F-LCD7#441	F-liban#402	F-ST1#416	F-VV10#419	F-M6_0424	F-S17_0417	F-VV57_0420	F-VV63_0420	Uncharacterized (3) - (Fragment) (1) -
17	6	4	7	17	F-D3#428	F-D5a#411	F-D5b#433	F-D6#430	F-E12#411	F-E23#410	F-E24#410	F-E9#461	F-LC9#441	F-LCD7#443	F-liban#403	F-ST1#417	F-VV10#420	F-M6_0425	F-S17_0418	F-VV57_0421	F-VV63_0421	Uncharacterized (6) - repeat-containing (2) - MORN (2) - Phophatidylinositol-4-phosphate (1) - 5-kinase (1) -
17	6	4	7	17	F-D3#429	F-D5a#412	F-D5b#434	F-D6#431	F-E12#412	F-E23#411	F-E24#411	F-E9#462	F-LC9#442	F-LCD7#444	F-liban#404	F-ST1#418	F-VV10#421	F-M6_0426	F-S17_0419	F-VV57_0423	F-VV63_0423	Uncharacterized (6) -
17	6	4	7	17	F-D3#430	F-D5a#416	F-D5b#435	F-D6#432	F-E12#416	F-E23#415	F-E24#415	F-E9#465	F-LC9#445	F-LCD7#447	F-liban#408	F-ST1#422	F-VV10#422	F-M6_0429	F-S17_0422	F-VV57_0426	F-VV63_0426	ATP-dependent (4) - helicase (4) - RNA (4) - Uncharacterized (3) - SNF2-like (2) - R563 (2) - Q706L (2) - Helicase (2) -
17	6	4	7	17	F-D3#431	F-D5a#418	F-D5b#436	F-D6#433	F-E12#418	F-E23#417	F-E24#417	F-E9#466	F-LC9#446	F-LCD7#448	F-liban#410	F-ST1#424	F-VV10#423	F-M6_0430	F-S17_0423	F-VV57_0427	F-VV63_0427	Uncharacterized (3) -
17	6	4	7	17	F-D3#432	F-D5a#420	F-D5b#437	F-D6#434	F-E12#420	F-E23#419	F-E24#419	F-E9#467	F-LC9#447	F-LCD7#449	F-liban#411	F-ST1#425	F-VV10#424	F-M6_0431	F-S17_0424	F-VV57_0428	F-VV63_0428	subunit (6) - RNA (6) - polymerase (6) - D (5) - DNA-directed (5) - 3 (1) - CYFA0S01e06062g1_1 (1) - Uncharacterized (1) - II (1) - (Rpb3) (1) -
17	6	4	7	17	F-D3#433	F-D5a#421	F-D5b#438	F-D6#435	F-E12#421	F-E23#420	F-E24#420	F-E9#468	F-LC9#448	F-LCD7#450	F-liban#412	F-ST1#426	F-VV10#425	F-M6_0432	F-S17_0425	F-VV57_0429	F-VV63_0429	Uncharacterized (3) - glycohydrolase (1) - (ADP-ribose) (1) - Poly (1) -
17	6	4	7	17	F-D3#434	F-D5a#422	F-D5b#439	F-D6#436	F-E12#422	F-E23#421	F-E24#421	F-E9#469	F-LC9#449	F-LCD7#451	F-liban#413	F-ST1#427	F-VV10#426	F-M6_0433	F-S17_0426	F-VV57_0430	F-VV63_0430	DNA (9) - topoisomerase (7) - 2 (3) - subunit (3) - II (3) - topoisomerase, (1) - gp39 (1) - small (1) - plus (1) - gyrase (1) - gp60 (1) - large (1) - Phage-associated (1) - (ATP-hydrolyzing) (1) - B (1) - phage-associated (1) -
17	6	4	7	17	F-D3#435	F-D5a#423	F-D5b#440	F-D6#437	F-E12#423	F-E23#422	F-E24#422	F-E9#470	F-LC9#450	F-LCD7#452	F-liban#414	F-ST1#428	F-VV10#427	F-M6_0434	F-S17_0427	F-VV57_0431	F-VV63_0431	Uncharacterized (3) -
17	6	4	7	17	F-D3#437	F-D5a#424	F-D5b#442	F-D6#439	F-E12#424	F-E23#423	F-E24#423	F-E9#471	F-LC9#451	F-LCD7#453	F-liban#415	F-ST1#429	F-VV10#429	F-M6_0435	F-S17_0428	F-VV57_0432	F-VV63_0432	Uncharacterized (3) -
17	6	4	7	17	F-D3#438	F-D5a#425	F-D5b#443	F-D6#440	F-E12#425	F-E23#424	F-E24#424	F-E9#472	F-LC9#452	F-LCD7#454	F-liban#416	F-ST1#430	F-VV10#430	F-M6_0436	F-S17_0429	F-VV57_0433	F-VV63_0433	RNA (6) - subunit (5) - polymerase (4) - II (4) - DNA-directed (3) - II, (2) - III (2) - Rpb5b (2) - isoform (2) - and (2) - RPABC1 (2) - I, (2) - polymerases (2) - acc. (1) - E, (1) - (DNA (1) - Q757H7 (1) - 25kDa, (1) - Similar (1) - POLR2E (1) - polypeptide (1) - 5 (1) - 12 (1) - no. (1) - (Rpb5) (1) - directed) (1) - I (1) - (Fragment) (1) - CRA_c (1) - to (1) - (RNA) (1) - Uncharacterized (1…
17	6	4	7	17	F-D3#439	F-D5a#426	F-D5b#444	F-D6#441	F-E12#426	F-E23#425	F-E24#425	F-E9#473	F-LC9#453	F-LCD7#455	F-liban#417	F-ST1#431	F-VV10#431	F-M6_0437	F-S17_0430	F-VV57_0434	F-VV63_0434	Uncharacterized (7) - YqaJ (1) - endonuclease (1) - D345L (1) - recombinase (1) -
17	6	4	7	17	F-D3#440	F-D5a#427	F-D5b#445	F-D6#442	F-E12#427	F-E23#426	F-E24#426	F-E9#474	F-LC9#454	F-LCD7#456	F-liban#418	F-ST1#432	F-VV10#432	F-M6_0438	F-S17_0431	F-VV57_0435	F-VV63_0435	Uncharacterized (3) -
17	6	4	7	17	F-D3#441	F-D5a#428	F-D5b#446	F-D6#443	F-E12#428	F-E23#427	F-E24#427	F-E9#475	F-LC9#455	F-LCD7#457	F-liban#419	F-ST1#433	F-VV10#433	F-M6_0439	F-S17_0432	F-VV57_0436	F-VV63_0436	mRNA-decapping (5) - g5R (5) - Uncharacterized (3) - hydrolase (1) - NUDIX (1) -
17	6	4	7	17	F-D3#442	F-D5a#429	F-D5b#447	F-D6#444	F-E12#429	F-E23#428	F-E24#428	F-E9#476	F-LC9#456	F-LCD7#458	F-liban#420	F-ST1#434	F-VV10#434	F-M6_0440	F-S17_0433	F-VV57_0437	F-VV63_0437	Uncharacterized (3) - (Fragment) (2) - CCCH-type (1) - Zinc (1) - finger, (1) -
17	6	4	7	17	F-D3#443	F-D5a#430	F-D5b#448	F-D6#445	F-E12#430	F-E23#429	F-E24#429	F-E9#477	F-LC9#457	F-LCD7#459	F-liban#421	F-ST1#435	F-VV10#435	F-M6_0441	F-S17_0434	F-VV57_0438	F-VV63_0438	helicase (4) - Uncharacterized (3) - Replicative (3) - DNA (3) - Helicase (2) - D6/D11 (2) - ATP-dependent (1) - D1133L (1) - RNA (1) -
17	6	4	7	17	F-D3#444	F-D5a#431	F-D5b#449	F-D6#446	F-E12#431	F-E23#430	F-E24#430	F-E9#478	F-LC9#458	F-LCD7#460	F-liban#422	F-ST1#436	F-VV10#436	F-M6_0442	F-S17_0435	F-VV57_0439	F-VV63_0439	Uncharacterized (4) -
17	6	4	7	17	F-D3#445	F-D5a#432	F-D5b#450	F-D6#447	F-E12#432	F-E23#431	F-E24#431	F-E9#479	F-LC9#459	F-LCD7#461	F-liban#423	F-ST1#437	F-VV10#437	F-M6_0443	F-S17_0436	F-VV57_0440	F-VV63_0440	Uncharacterized (2) -
17	6	4	7	17	F-D3#446	F-D5a#433	F-D5b#451	F-D6#448	F-E12#433	F-E23#432	F-E24#432	F-E9#480	F-LC9#461	F-LCD7#462	F-liban#424	F-ST1#438	F-VV10#438	F-M6_0444	F-S17_0437	F-VV57_0441	F-VV63_0441	Uncharacterized (3) -
17	6	4	7	17	F-D3#447	F-D5a#434	F-D5b#452	F-D6#449	F-E12#434	F-E23#433	F-E24#433	F-E9#481	F-LC9#462	F-LCD7#463	F-liban#425	F-ST1#439	F-VV10#439	F-M6_0445	F-S17_0438	F-VV57_0442	F-VV63_0442	Uncharacterized (3) -
17	6	4	7	17	F-D3#448	F-D5a#435	F-D5b#453	F-D6#450	F-E12#435	F-E23#434	F-E24#434	F-E9#482	F-LC9#463	F-LCD7#464	F-liban#426	F-ST1#440	F-VV10#440	F-M6_0446	F-S17_0439	F-VV57_0443	F-VV63_0443	Uncharacterized (5) - Flagellar (3) - MotB (3) - rotation (3) - motor (3) - Keratin (1) - associated (1) - 18-7 (1) -
17	6	4	7	17	F-D3#449	F-D5a#436	F-D5b#454	F-D6#451	F-E12#436	F-E23#435	F-E24#435	F-E9#483	F-LC9#464	F-LCD7#465	F-liban#427	F-ST1#441	F-VV10#441	F-M6_0447	F-S17_0440	F-VV57_0444	F-VV63_0444	Uncharacterized (3) -
17	6	4	7	17	F-D3#450	F-D5a#437	F-D5b#455	F-D6#452	F-E12#437	F-E23#436	F-E24#436	F-E9#484	F-LC9#465	F-LCD7#466	F-liban#428	F-ST1#442	F-VV10#442	F-M6_0448	F-S17_0441	F-VV57_0445	F-VV63_0445	Uncharacterized (3) -
17	6	4	7	17	F-D3#451	F-D5a#438	F-D5b#456	F-D6#453	F-E12#438	F-E23#437	F-E24#437	F-E9#486	F-LC9#467	F-LCD7#468	F-liban#429	F-ST1#443	F-VV10#443	F-M6_0450	F-S17_0443	F-VV57_0447	F-VV63_0447	Uncharacterized (3) -
17	6	4	7	17	F-D3#452	F-D5a#439	F-D5b#457	F-D6#454	F-E12#439	F-E23#438	F-E24#438	F-E9#487	F-LC9#468	F-LCD7#469	F-liban#430	F-ST1#444	F-VV10#444	F-M6_0451	F-S17_0444	F-VV57_0448	F-VV63_0448	Uncharacterized (3) -
17	6	4	7	17	F-D3#455	F-D5a#440	F-D5b#460	F-D6#457	F-E12#440	F-E23#439	F-E24#439	F-E9#490	F-LC9#471	F-LCD7#472	F-liban#433	F-ST1#447	F-VV10#448	F-M6_0454	F-S17_0447	F-VV57_0451	F-VV63_0451	Uncharacterized (4) -
17	6	4	7	17	F-D3#454	F-D5a#441	F-D5b#459	F-D6#456	F-E12#441	F-E23#440	F-E24#440	F-E9#489	F-LC9#470	F-LCD7#471	F-liban#432	F-ST1#446	F-VV10#447	F-M6_0453	F-S17_0446	F-VV57_0450	F-VV63_0450	Uncharacterized (4) -
17	6	4	7	17	F-D3#456	F-D5a#443	F-D5b#461	F-D6#458	F-E12#443	F-E23#442	F-E24#442	F-E9#491	F-LC9#472	F-LCD7#473	F-liban#434	F-ST1#448	F-VV10#449	F-M6_0455	F-S17_0448	F-VV57_0452	F-VV63_0452	Uncharacterized (3) -
17	6	4	7	17	F-D3#457	F-D5a#444	F-D5b#462	F-D6#459	F-E12#444	F-E23#443	F-E24#443	F-E9#492	F-LC9#473	F-LCD7#474	F-liban#435	F-ST1#449	F-VV10#450	F-M6_0456	F-S17_0449	F-VV57_0453	F-VV63_0453	Uncharacterized (3) -
17	6	4	7	17	F-D3#459	F-D5a#446	F-D5b#464	F-D6#461	F-E12#446	F-E23#445	F-E24#445	F-E9#495	F-LC9#475	F-LCD7#478	F-liban#437	F-ST1#451	F-VV10#452	F-M6_0459	F-S17_0452	F-VV57_0456	F-VV63_0456	Uncharacterized (9) -
17	6	4	7	17	F-D3#460	F-D5a#447	F-D5b#465	F-D6#462	F-E12#447	F-E23#446	F-E24#446	F-E9#496	F-LC9#476	F-LCD7#479	F-liban#438	F-ST1#452	F-VV10#453	F-M6_0460	F-S17_0453	F-VV57_0457	F-VV63_0457	Uncharacterized (3) -
17	6	4	7	17	F-D3#462	F-D5a#453	F-D5b#467	F-D6#464	F-E12#453	F-E23#452	F-E24#452	F-E9#498	F-LC9#478	F-LCD7#481	F-liban#445	F-ST1#459	F-VV10#456	F-M6_0462	F-S17_0455	F-VV57_0459	F-VV63_0459	X1 (5) - isoform (5) - uncharacterized (5) - C1orf43-like (5) - Uncharacterized (3) - MORN (1) - repeat-containing (1) -
17	6	4	7	17	F-D3#472	F-D5a#458	F-D5b#478	F-D6#475	F-E12#458	F-E23#457	F-E24#457	F-E9#507	F-LC9#487	F-LCD7#490	F-liban#450	F-ST1#464	F-VV10#462	F-M6_0470	F-S17_0464	F-VV57_0467	F-VV63_0467	Uncharacterized (5) - factor (4) - initiation (4) - Translation (3) - SUI1 (3) - (Fragment) (1) - Eukaryotic (1) - 1b (1) - translation (1) -
17	6	4	7	17	F-D3#473	F-D5a#459	F-D5b#479	F-D6#476	F-E12#459	F-E23#458	F-E24#458	F-E9#508	F-LC9#488	F-LCD7#491	F-liban#451	F-ST1#465	F-VV10#463	F-M6_0471	F-S17_0465	F-VV57_0468	F-VV63_0468	Uncharacterized (5) - repeat-containing (2) - MORN (2) - antitoxin (1) - family (1) - system (1) - toxin-antitoxin (1) - YwqK (1) -
17	6	4	7	17	F-D3#20	F-D5a#470	F-D5b#20	F-D6#20	F-E12#470	F-E23#469	F-E24#469	F-E9#28	F-LC9#25	F-LCD7#27	F-liban#462	F-ST1#477	F-VV10#13	F-M6_0027	F-S17_0012	F-VV57_0026	F-VV63_0027	Uncharacterized (8) - and (1) - polymerase (1) - (Fragment) (1) - DNA (1) - RNase (1) - Exonuclease, (1) - T (1) - III (1) -
17	6	4	7	17	F-D3#21	F-D5a#477	F-D5b#21	F-D6#21	F-E12#477	F-E23#477	F-E24#477	F-E9#30	F-LC9#27	F-LCD7#29	F-liban#468	F-ST1#483	F-VV10#14	F-M6_0029	F-S17_0014	F-VV57_0028	F-VV63_0029	Uncharacterized (6) -
17	6	4	7	17	F-D3#25	F-D5a#478	F-D5b#25	F-D6#25	F-E12#478	F-E23#478	F-E24#478	F-E9#33	F-LC9#30	F-LCD7#32	F-liban#469	F-ST1#484	F-VV10#16	F-M6_0032	F-S17_0017	F-VV57_0031	F-VV63_0032	Uncharacterized (5) -
17	6	4	7	17	F-D3#191	F-D5a#186	F-D5b#194	F-D6#191	F-E12#186	F-E23#186	F-E24#186	F-E9#209	F-LC9#203	F-LCD7#205	F-liban#177	F-ST1#179	F-VV10#181	F-M6#207	F-S17#192	F-VV57#204	F-VV63#205	Uncharacterized (6) - (Fragment) (1) -
17	6	4	7	17	F-D3#193	F-D5a#189	F-D5b#196	F-D6#193	F-E12#189	F-E23#189	F-E24#189	F-E9#214	F-LC9#208	F-LCD7#210	F-liban#180	F-ST1#182	F-VV10#183	F-M6#211	F-S17#195	F-VV57#207	F-VV63#208	Uncharacterized (2) -
17	6	4	7	17	F-D3#200	F-D5a#197	F-D5b#203	F-D6#200	F-E12#197	F-E23#197	F-E24#197	F-E9#225	F-LC9#217	F-LCD7#221	F-liban#187	F-ST1#189	F-VV10#192	F-M6_0206	F-S17_0191	F-VV57_0204	F-VV63_0205	GIY-YIG (5) - endonuclease (4) - catalytic (4) - domain-containing (4) - Uncharacterized (1) - nuclease (1) - family (1) -
17	6	4	7	18	F-D3#385	F-D5a#372	F-D5b#390	F-D6#387	F-E12#372	F-E23#371	F-E24#371	F-E9#421	F-LC9#400	F-LCD7#402	F-liban#367	F-ST1#379	F-ST1#380	F-VV10#379	F-M6_0385	F-S17_0378	F-VV57_0382	F-VV63_0382	Uncharacterized (5) -
17	6	4	7	18	F-D3#458	F-D5a#445	F-D5b#463	F-D6#460	F-E12#445	F-E23#444	F-E24#444	F-E9#494	F-LC9#474	F-LCD7#476	F-LCD7#477	F-liban#436	F-ST1#450	F-VV10#451	F-M6_0458	F-S17_0451	F-VV57_0455	F-VV63_0455	Uncharacterized (4) -
17	6	4	7	19	F-D3#168	F-D5a#164	F-D5b#170	F-D6#167	F-E12#164	F-E23#164	F-E24#164	F-E9#187	F-LC9#180	F-LCD7#183	F-liban#157	F-liban#481	F-ST1#159	F-ST1#496	F-VV10#158	F-M6_0183	F-S17_0168	F-VV57_0181	F-VV63_0182	Uncharacterized (4) - T4-like (2) - fiber (2) - proximal (2) - tail (2) - YapH (1) - autotransporter (1) -
17	6	4	7	19	F-D3#171	F-D5a#168	F-D5b#173	F-D6#170	F-E12#168	F-E23#168	F-E24#168	F-E9#192	F-LC9#185	F-LCD7#188	F-liban#161	F-liban#485	F-ST1#163	F-ST1#500	F-VV10#161	F-M6_0188	F-S17_0173	F-VV57_0186	F-VV63_0187	Uncharacterized (5) - Flagellar (3) - MotB (3) - rotation (3) - motor (3) - Keratin (1) - associated (1) - 18-7 (1) -
17	6	4	7	19	F-D3#172	F-D5a#169	F-D5b#174	F-D6#171	F-E12#169	F-E23#169	F-E24#169	F-E9#193	F-LC9#186	F-LCD7#189	F-liban#162	F-liban#486	F-ST1#164	F-ST1#501	F-VV10#162	F-M6_0189	F-S17_0174	F-VV57_0187	F-VV63_0188	Uncharacterized (3) -
17	6	4	7	19	F-D3#174	F-D5a#170	F-D5b#176	F-D6#173	F-E12#170	F-E23#170	F-E24#170	F-E9#194	F-LC9#187	F-LCD7#190	F-liban#163	F-liban#487	F-ST1#165	F-ST1#502	F-VV10#164	F-M6_0190	F-S17_0175	F-VV57_0188	F-VV63_0189	Uncharacterized (3) - (Fragment) (1) -
17	6	4	7	19	F-D3#176	F-D5a#171	F-D5b#178	F-D6#175	F-E12#171	F-E23#171	F-E24#171	F-E9#195	F-LC9#188	F-LCD7#191	F-liban#164	F-liban#488	F-ST1#166	F-ST1#503	F-VV10#166	F-M6_0191	F-S17_0176	F-VV57_0189	F-VV63_0190	Uncharacterized (4) -
17	6	4	7	19	F-D3#178	F-D5a#172	F-D5b#180	F-D6#177	F-E12#172	F-E23#172	F-E24#172	F-E9#196	F-LC9#189	F-LCD7#192	F-liban#165	F-liban#489	F-ST1#167	F-ST1#504	F-VV10#167	F-M6_0192	F-S17_0177	F-VV57_0190	F-VV63_0191	Uncharacterized (4) -
17	6	4	7	19	F-D3#179	F-D5a#173	F-D5b#181	F-D6#178	F-E12#173	F-E23#173	F-E24#173	F-E9#197	F-LC9#190	F-LCD7#193	F-liban#166	F-liban#490	F-ST1#168	F-ST1#505	F-VV10#168	F-M6_0193	F-S17_0178	F-VV57_0191	F-VV63_0192	Uncharacterized (2) -
17	6	4	7	19	F-D3#180	F-D5a#174	F-D5b#182	F-D6#179	F-E12#174	F-E23#174	F-E24#174	F-E9#198	F-LC9#191	F-LCD7#194	F-liban#167	F-liban#491	F-ST1#169	F-ST1#506	F-VV10#169	F-M6_0194	F-S17_0179	F-VV57_0192	F-VV63_0193	dihydrofolate (4) - reductase (4) - reductase-thymidylate (3) - synthase (3) - Dihydrofolate (3) - Bifunctional (2) - isoform (1) - bifunctional (1) - Uncharacterized (1) - DEHA2C16456p (1) - X1 (1) -
17	6	4	7	19	F-D3#315	F-D5a#297	F-D5b#320	F-D6#317	F-E12#297	F-E23#296	F-E24#296	F-E9#344	F-LC9#323	F-LCD7#326	F-liban#290	F-liban#291	F-ST1#295	F-ST1#296	F-VV10#312	F-M6_0309	F-S17_0301	F-VV57_0305	F-VV63_0305	Uncharacterized (6) -
17	6	4	7	20	F-D3#424	F-D3#426	F-D5a#408	F-D5b#429	F-D5b#431	F-D6#426	F-D6#428	F-E12#408	F-E23#407	F-E24#407	F-E9#459	F-LC9#438	F-LCD7#440	F-liban#400	F-ST1#414	F-VV10#418	F-M6_0423	F-S17_0416	F-VV57_0419	F-VV63_0419	Uncharacterized (5) -
17	6	4	7	21	F-D3#327	F-D5a#311	F-D5b#332	F-D6#329	F-E12#311	F-E23#310	F-E24#310	F-E9#356	F-LC9#335	F-LCD7#338	F-liban#305	F-ST1#310	F-ST1#311	F-ST1#312	F-ST1#313	F-ST1#314	F-VV10#324	F-M6_0321	F-S17_0313	F-VV57_0317	F-VV63_0317	Uncharacterized (5) - 220 (4) - kDa (4) -
17	6	4	7	23	F-D3#43	F-D5a#31	F-D5a#32	F-D5b#43	F-D6#43	F-E12#31	F-E12#32	F-E23#31	F-E23#32	F-E24#31	F-E24#32	F-E9#51	F-LC9#48	F-LCD7#50	F-liban#27	F-ST1#28	F-VV10#34	F-M6_0050	F-M6_0051	F-S17_0035	F-VV57_0049	F-VV63_0050	F-VV63_0051	wall (4) - anchor (4) - Cell (4) - Uncharacterized (4) - domain (1) - Ig-like (1) - bacterial (1) -
17	6	4	7	29	F-D3#342	F-D3#343	F-D5a#327	F-D5b#347	F-D5b#348	F-D6#344	F-D6#345	F-E12#327	F-E23#326	F-E24#326	F-E9#372	F-E9#373	F-LC9#351	F-LC9#352	F-LCD7#354	F-LCD7#355	F-liban#320	F-ST1#329	F-ST1#330	F-VV10#339	F-VV10#340	F-M6_0337	F-M6_0338	F-S17_0329	F-S17_0330	F-VV57_0333	F-VV57_0334	F-VV63_0333	F-VV63_0334	RNA (9) - subunit (9) - polymerase (9) - DNA-directed (9) - 1 (3) - A (2) - homolog (1) - (Fragment) (1) -
16	6	3	7	16	F-D3#466	F-D5a#454	F-D5b#471	F-D6#468	F-E12#454	F-E23#453	F-E24#453	F-E9#502	F-LC9#482	F-LCD7#485	F-liban#446	F-ST1#460	F-M6_0466	F-S17_0459	F-VV57_0463	F-VV63_0463	Uncharacterized (5) - (Fragment) (1) -
16	6	3	7	18	F-D3#468	F-D5a#455	F-D5b#473	F-D5b#474	F-D6#470	F-D6#471	F-E12#455	F-E23#454	F-E24#454	F-E9#503	F-LC9#483	F-LCD7#486	F-liban#447	F-ST1#461	F-M6_0467	F-S17_0460	F-VV57_0464	F-VV63_0464	Uncharacterized (5) - (Fragment) (1) -
16	6	3	7	20	F-D3#489	F-D5a#468	F-D5b#495	F-D6#492	F-E12#468	F-E23#467	F-E24#467	F-E9#4	F-E9#5	F-LC9#2	F-LCD7#3	F-LCD7#4	F-liban#460	F-ST1#475	F-M6_0004	F-S17_0002	F-VV57_0002	F-VV57_0003	F-VV63_0003	F-VV63_0004	Uncharacterized (6) -
15	4	4	7	15	F-D3#187	F-D5a#183	F-D5b#189	F-D6#186	F-E12#183	F-E23#183	F-E24#183	F-E9#207	F-LC9#201	F-LCD7#203	F-VV10#176	F-M6_0203	F-S17_0188	F-VV57_0201	F-VV63_0202	Uncharacterized (4) -
15	4	4	7	15	F-D3#231	F-D5a#214	F-D5b#234	F-D6#231	F-E12#214	F-E23#214	F-E24#214	F-E9#255	F-LC9#238	F-LCD7#244	F-VV10#224	F-M6_0219	F-S17_0214	F-VV57_0222	F-VV63_0222	Uncharacterized (3) -
15	6	4	5	15	F-D3#393	F-D5a#381	F-D5b#398	F-D6#395	F-E12#381	F-E23#380	F-E24#380	F-E9#429	F-LC9#408	F-LCD7#410	F-liban#374	F-ST1#387	F-VV10#387	F-M6_0393	F-S17_0386	Uncharacterized (3) -
15	6	3	6	15	F-D3#9	F-D5a#473	F-D5b#9	F-D6#9	F-E12#473	F-E23#472	F-E24#472	F-E9#11	F-LC9#9	F-LCD7#11	F-liban#464	F-ST1#479	F-M6_0010	F-VV57_0010	F-VV63_0011	Uncharacterized (6) - MORN (3) - repeat-containing (3) -
14	6	4	4	14	F-D3#487	F-D5a#8	F-D5b#493	F-D6#490	F-E12#8	F-E23#8	F-E24#8	F-LC9#507	F-LCD7#510	F-liban#5	F-ST1#4	F-VV10#474	F-VV57_0483	F-VV63_0483	Uncharacterized (4) -
14	6	1	7	14	F-D5a#53	F-D5b#65	F-E12#53	F-E23#53	F-E24#53	F-E9#72	F-LC9#68	F-LCD7#70	F-liban#48	F-ST1#49	F-M6_0071	F-S17_0055	F-VV57_0069	F-VV63_0071	Uncharacterized (3) -
14	4	4	6	14	F-D3#232	F-D5a#215	F-D5b#235	F-D6#232	F-E12#215	F-E23#215	F-E24#215	F-E9#256	F-LC9#239	F-VV10#225	F-M6_0220	F-S17_0215	F-VV57_0223	F-VV63_0223	endonuclease (4) - HNH (4) - Uncharacterized (3) - D5 (2) - family (2) - helicase-transposase (1) - helicase-primase-endonuclease (1) -
14	6	4	4	14	F-D3#246	F-D5a#233	F-D5b#249	F-D6#246	F-E12#233	F-E23#233	F-E24#233	F-E9#285	F-LC9#267	F-LCD7#271	F-liban#225	F-ST1#227	F-VV10#240	F-M6_0251	Uncharacterized (6) - (Fragment) (1) -
14	6	4	4	15	F-D3#229	F-D5a#213	F-D5b#232	F-D6#229	F-E12#213	F-E23#213	F-E24#213	F-E9#249	F-E9#264	F-LCD7#250	F-liban#203	F-ST1#204	F-VV10#216	F-M6_0230	F-S17_0206	T5orf172 (6) - domain-containing (5) - Uncharacterized (2) - domain (1) -
14	6	1	7	20	F-D5a#190	F-E12#190	F-E23#190	F-E24#190	F-E9#216	F-E9#222	F-E9#223	F-LC9#209	F-LCD7#211	F-LCD7#215	F-liban#182	F-ST1#184	F-VV10#184	F-VV10#187	F-M6#213	F-S17#197	F-VV57#208	F-VV57#209	F-VV63#209	F-VV63#210	endonuclease (7) - domain-containing (5) - GIY-YIG (5) - catalytic (5) - Uncharacterized (2) -
13	6	0	7	13	F-D5a#2	F-E12#2	F-E23#2	F-E24#2	F-E9#6	F-LC9#3	F-LCD7#5	F-liban#478	F-ST1#493	F-M6_0005	F-S17_0003	F-VV57_0004	F-VV63_0005	Uncharacterized (9) -
13	6	0	7	13	F-D5a#74	F-E12#74	F-E23#74	F-E24#74	F-E9#96	F-LC9#92	F-LCD7#94	F-liban#68	F-ST1#70	F-M6_0094	F-S17_0079	F-VV57_0093	F-VV63_0095	Uncharacterized (2) -
13	6	0	7	13	F-D5a#80	F-E12#80	F-E23#80	F-E24#80	F-E9#102	F-LC9#98	F-LCD7#100	F-liban#73	F-ST1#75	F-M6_0100	F-S17_0085	F-VV57_0099	F-VV63_0101	Uncharacterized (3) -
13	6	0	7	13	F-D5a#81	F-E12#81	F-E23#81	F-E24#81	F-E9#104	F-LC9#100	F-LCD7#102	F-liban#74	F-ST1#76	F-M6_0102	F-S17_0087	F-VV57_0101	F-VV63_0103	Uncharacterized (2) -
13	6	0	7	13	F-D5a#138	F-E12#138	F-E23#138	F-E24#138	F-E9#162	F-LC9#156	F-LCD7#158	F-liban#130	F-ST1#132	F-M6_0158	F-S17_0143	F-VV57_0157	F-VV63_0158	Uncharacterized (3) -
13	6	0	7	13	F-D5a#139	F-E12#139	F-E23#139	F-E24#139	F-E9#166	F-LC9#159	F-LCD7#162	F-liban#131	F-ST1#133	F-M6_0162	F-S17_0147	F-VV57_0161	F-VV63_0162	Uncharacterized (3) -
13	6	0	7	13	F-D5a#142	F-E12#142	F-E23#142	F-E24#142	F-E9#168	F-LC9#162	F-LCD7#164	F-liban#134	F-ST1#136	F-M6_0165	F-S17_0149	F-VV57_0163	F-VV63_0164	Uncharacterized (3) -
13	6	4	3	13	F-D3#228	F-D5a#212	F-D5b#231	F-D6#228	F-E12#212	F-E23#212	F-E24#212	F-E9#263	F-LCD7#249	F-liban#202	F-ST1#203	F-VV10#215	F-M6_0229	Uncharacterized (1) -
13	6	4	3	13	F-D3#233	F-D5a#218	F-D5b#236	F-D6#233	F-E12#218	F-E23#218	F-E24#218	F-E9#250	F-LCD7#236	F-liban#209	F-ST1#211	F-VV10#226	F-S17_0207	Uncharacterized (4) -
13	6	0	7	13	F-D5a#242	F-E12#242	F-E23#242	F-E24#242	F-E9#281	F-LC9#263	F-LCD7#267	F-liban#235	F-ST1#237	F-M6_0247	F-S17_0237	F-VV57_0243	F-VV63_0243	Uncharacterized (2) -
13	6	0	7	13	F-D5a#252	F-E12#252	F-E23#251	F-E24#251	F-E9#295	F-LC9#276	F-LCD7#279	F-liban#244	F-ST1#246	F-M6_0259	F-S17_0251	F-VV57_0256	F-VV63_0256	Uncharacterized (3) -
13	6	0	7	13	F-D5a#253	F-E12#253	F-E23#252	F-E24#252	F-E9#296	F-LC9#277	F-LCD7#280	F-liban#245	F-ST1#247	F-M6_0260	F-S17_0252	F-VV57_0257	F-VV63_0257	Uncharacterized (6) -
13	6	0	7	13	F-D5a#261	F-E12#261	F-E23#260	F-E24#260	F-E9#304	F-LC9#285	F-LCD7#288	F-liban#253	F-ST1#257	F-M6_0268	F-S17_0260	F-VV57_0265	F-VV63_0265	Uncharacterized (3) - (Fragment) (1) -
13	6	0	7	13	F-D5a#273	F-E12#273	F-E23#272	F-E24#272	F-E9#317	F-LC9#298	F-LCD7#301	F-liban#265	F-ST1#270	F-M6_0283	F-S17_0275	F-VV57_0278	F-VV63_0278	domain (5) - Ubiquitin (5) - containing (4) - Uncharacterized (3) - and (1) - (Fragment) (1) - ubiquitin (1) - family (1) - Ring (1) -
13	6	0	7	13	F-D5a#294	F-E12#294	F-E23#293	F-E24#293	F-E9#340	F-LC9#319	F-LCD7#322	F-liban#286	F-ST1#291	F-M6_0305	F-S17_0297	F-VV57_0301	F-VV63_0301	Uncharacterized (4) -
13	6	0	7	13	F-D5a#298	F-E12#298	F-E23#297	F-E24#297	F-E9#345	F-LC9#324	F-LCD7#327	F-liban#292	F-ST1#297	F-M6_0310	F-S17_0302	F-VV57_0306	F-VV63_0306	Uncharacterized (3) -
13	6	0	7	13	F-D5a#315	F-E12#315	F-E23#314	F-E24#314	F-E9#359	F-LC9#338	F-LCD7#341	F-liban#309	F-ST1#318	F-M6_0324	F-S17_0316	F-VV57_0320	F-VV63_0320	Uncharacterized (2) - DNA-directed (2) - subunit (2) - RNA (2) - N/Rpb1 (1) - polymerase (1) - (Fragment) (1) - polymerase, (1) - N (1) -
13	6	0	7	13	F-D5a#326	F-E12#326	F-E23#325	F-E24#325	F-E9#371	F-LC9#350	F-LCD7#353	F-liban#319	F-ST1#328	F-M6_0336	F-S17_0328	F-VV57_0332	F-VV63_0332	Uncharacterized (7) - YwqK (2) - toxin-antitoxin (2) - family (2) - system (2) - antitoxin (2) -
13	6	0	7	13	F-D5a#353	F-E12#353	F-E23#352	F-E24#352	F-E9#400	F-LC9#379	F-LCD7#382	F-liban#348	F-ST1#360	F-M6_0365	F-S17_0357	F-VV57_0361	F-VV63_0361	Uncharacterized (3) -
13	6	4	3	13	F-D3#396	F-D5a#384	F-D5b#401	F-D6#398	F-E12#384	F-E23#383	F-E24#383	F-E9#432	F-liban#377	F-ST1#390	F-VV10#390	F-VV57_0392	F-VV63_0392	Uncharacterized (1) -
13	6	0	7	13	F-D5a#413	F-E12#413	F-E23#412	F-E24#412	F-E9#463	F-LC9#443	F-LCD7#445	F-liban#405	F-ST1#419	F-M6_0427	F-S17_0420	F-VV57_0424	F-VV63_0424	MORN (6) - repeat-containing (6) - Bacterial (2) - MORN-repeat (1) -
13	6	0	7	13	F-D5a#415	F-E12#415	F-E23#414	F-E24#414	F-E9#464	F-LC9#444	F-LCD7#446	F-liban#407	F-ST1#421	F-M6_0428	F-S17_0421	F-VV57_0425	F-VV63_0425	MORN (4) - repeat-containing (4) - YwqK (2) - Uncharacterized (2) - toxin-antitoxin (2) - module (1) - Antitoxin (1) - cluster (1) - UPI000E42D83E (1) - YwqJK (1) - related (1) - of (1) - system (1) - component (1) - the (1) - family (1) - antitoxin (1) - Bacterial (1) -
13	6	0	7	13	F-D5a#457	F-E12#457	F-E23#456	F-E24#456	F-E9#506	F-LC9#486	F-LCD7#489	F-liban#449	F-ST1#463	F-M6_0469	F-S17_0463	F-VV57_0466	F-VV63_0466	Uncharacterized (3) -
13	6	0	7	13	F-D5a#463	F-E12#463	F-E23#462	F-E24#462	F-E9#29	F-LC9#26	F-LCD7#28	F-liban#455	F-ST1#469	F-M6_0028	F-S17_0013	F-VV57_0027	F-VV63_0028	Uncharacterized (2) -
13	6	0	7	13	F-D5a#483	F-E12#483	F-E23#483	F-E24#483	F-E9#27	F-LC9#24	F-LCD7#26	F-liban#473	F-ST1#488	F-M6_0026	F-S17_0011	F-VV57_0025	F-VV63_0026	Uncharacterized (4) -
13	2	4	7	13	F-D3#22	F-D5b#22	F-D6#22	F-E9#31	F-LC9#28	F-LCD7#30	F-liban#479	F-ST1#494	F-VV10#15	F-M6_0030	F-S17_0015	F-VV57_0029	F-VV63_0030	Uncharacterized (5) -
13	6	0	7	13	F-D5a#193	F-E12#193	F-E23#193	F-E24#193	F-E9#217	F-LC9#210	F-LCD7#212	F-liban#183	F-ST1#185	F-M6#214	F-S17#198	F-VV57#210	F-VV63#211	Uncharacterized (3) -
13	6	1	6	14	F-D3#212	F-D5a#210	F-E12#210	F-E23#210	F-E24#210	F-E9#245	F-LC9#229	F-LCD7#242	F-liban#206	F-ST1#207	F-S17_0201	F-S17_0212	F-VV57_0220	F-VV63_0220	Uncharacterized (5) -
13	6	1	6	14	F-D3#209	F-D5a#224	F-E12#224	F-E23#224	F-E24#224	F-E9#236	F-LC9#232	F-liban#216	F-ST1#218	F-M6_0210	F-M6_0214	F-S17_0195	F-VV57_0214	F-VV63_0214	Uncharacterized (4) - (Fragment) (1) -
13	6	0	7	14	F-D5a#475	F-E12#475	F-E23#475	F-E24#475	F-E9#22	F-LC9#19	F-LCD7#21	F-liban#466	F-ST1#481	F-M6_0020	F-M6_0021	F-S17_0006	F-VV57_0020	F-VV63_0021	Uncharacterized (4) -
13	6	0	7	14	F-D5a#466	F-E12#466	F-E23#465	F-E24#465	F-E9#517	F-LC9#246	F-LC9#510	F-LCD7#513	F-liban#458	F-ST1#472	F-M6_0480	F-S17_0474	F-VV57_0486	F-VV63_0486	Uncharacterized (7) - (Fragment) (1) -
12	4	1	7	12	F-D5a#100	F-E12#100	F-E23#100	F-E24#100	F-E9#123	F-LC9#118	F-LCD7#120	F-VV10#100	F-M6_0120	F-S17_0105	F-VV57_0119	F-VV63_0120	Uncharacterized (9) -
12	6	0	6	12	F-D5a#474	F-E12#474	F-E23#473	F-E24#473	F-E9#10	F-LC9#8	F-LCD7#10	F-liban#465	F-ST1#480	F-M6_0009	F-VV57_0009	F-VV63_0010	Uncharacterized (5) - (Fragment) (1) -
12	6	4	2	12	F-D3#479	F-D5a#479	F-D5b#485	F-D6#482	F-E12#479	F-E23#479	F-E24#479	F-LC9#497	F-LCD7#500	F-liban#470	F-ST1#485	F-VV10#469	Uncharacterized (3) -
12	6	0	6	12	F-D5a#486	F-E12#486	F-E23#486	F-E24#486	F-E9#13	F-LC9#11	F-LCD7#13	F-liban#476	F-ST1#491	F-M6_0012	F-VV57_0012	F-VV63_0013	Uncharacterized (6) - (Fragment) (1) -
12	1	4	7	12	F-D3#317	F-D5b#322	F-D6#319	F-E9#347	F-LC9#326	F-LCD7#329	F-liban#294	F-VV10#314	F-M6_0312	F-S17_0304	F-VV57_0308	F-VV63_0308	Uncharacterized (2) - (Fragment) (1) -
12	6	1	5	14	F-D3#167	F-D5a#166	F-E12#166	F-E23#166	F-E24#166	F-E9#186	F-LC9#179	F-LCD7#181	F-liban#159	F-liban#483	F-ST1#161	F-ST1#498	F-M6_0182	F-S17_0166	Uncharacterized (4) -
11	0	4	7	11	F-D3#470	F-D5b#476	F-D6#473	F-E9#505	F-LC9#485	F-LCD7#488	F-VV10#460	F-M6_0468	F-S17_0462	F-VV57_0465	F-VV63_0465	Uncharacterized (2) -
11	6	4	1	11	F-D3#64	F-D5a#52	F-D5b#64	F-D6#64	F-E12#52	F-E23#52	F-E24#52	F-E9#71	F-liban#47	F-ST1#48	F-VV10#56	Uncharacterized (3) -
11	0	4	7	11	F-D3#109	F-D5b#111	F-D6#108	F-E9#122	F-LC9#117	F-LCD7#119	F-VV10#99	F-M6_0119	F-S17_0104	F-VV57_0118	F-VV63_0119	Uncharacterized (2) - surface (1) - laminin (1) - alpha-3 (1) - subunit (1) -
11	0	4	7	11	F-D3#153	F-D5b#155	F-D6#152	F-E9#174	F-LC9#168	F-LCD7#170	F-VV10#144	F-M6_0171	F-S17_0155	F-VV57_0169	F-VV63_0170	Uncharacterized (2) - (Fragment) (1) -
11	0	4	7	11	F-D3#260	F-D5b#263	F-D6#260	F-E9#279	F-LC9#261	F-LCD7#265	F-VV10#253	F-M6_0245	F-S17_0235	F-VV57_0241	F-VV63_0241	3 (5) - stage (5) - antigen (5) - Liver (5) - Uncharacterized (4) - (Fragment) (1) -
11	0	4	7	11	F-D3#276	F-D5b#281	F-D6#278	F-E9#299	F-LC9#280	F-LCD7#283	F-VV10#273	F-M6_0263	F-S17_0255	F-VV57_0260	F-VV63_0260	Uncharacterized (4) -
11	0	4	7	11	F-D3#357	F-D5b#362	F-D6#359	F-E9#385	F-LC9#364	F-LCD7#367	F-VV10#352	F-M6_0350	F-S17_0342	F-VV57_0346	F-VV63_0346	Uncharacterized (6) - biosynthesis (3) - lipopolysaccharide (2) - (LPS (1) - family (1) - Glycosyltransferase (1) - 25 (1) -
11	0	4	7	11	F-D3#359	F-D5b#364	F-D6#361	F-E9#387	F-LC9#366	F-LCD7#369	F-VV10#354	F-M6_0352	F-S17_0344	F-VV57_0348	F-VV63_0348	Uncharacterized (6) - ISWI (1) - complex (1) - ATPase (1) - CHR11-like (1) - chromatin-remodeling (1) -
11	0	4	7	11	F-D3#366	F-D5b#371	F-D6#368	F-E9#397	F-LC9#376	F-LCD7#379	F-VV10#360	F-M6_0362	F-S17_0354	F-VV57_0358	F-VV63_0358	Uncharacterized (3) -
11	0	4	7	11	F-D3#453	F-D5b#458	F-D6#455	F-E9#488	F-LC9#469	F-LCD7#470	F-VV10#445	F-M6_0452	F-S17_0445	F-VV57_0449	F-VV63_0449	Uncharacterized (3) -
11	0	4	7	11	F-D3#465	F-D5b#470	F-D6#467	F-E9#500	F-LC9#480	F-LCD7#483	F-VV10#459	F-M6_0464	F-S17_0457	F-VV57_0461	F-VV63_0461	Uncharacterized (2) -
11	0	4	7	11	F-D3#26	F-D5b#26	F-D6#26	F-E9#34	F-LC9#31	F-LCD7#33	F-VV10#17	F-M6_0033	F-S17_0018	F-VV57_0032	F-VV63_0033	Uncharacterized (4) -
11	0	4	7	11	F-D3#19	F-D5b#19	F-D6#19	F-E9#26	F-LC9#23	F-LCD7#25	F-VV10#12	F-M6_0025	F-S17_0010	F-VV57_0024	F-VV63_0025	Uncharacterized (2) -
11	0	4	7	11	F-D3#42	F-D5b#42	F-D6#42	F-E9#50	F-LC9#47	F-LCD7#49	F-VV10#33	F-M6_0049	F-S17_0034	F-VV57_0048	F-VV63_0049	Uncharacterized (3) -
11	0	4	7	11	F-D3#62	F-D5b#62	F-D6#62	F-E9#68	F-LC9#65	F-LCD7#67	F-VV10#54	F-M6_0068	F-S17_0052	F-VV57_0066	F-VV63_0068	Uncharacterized (2) -
11	0	4	7	11	F-D3#73	F-D5b#75	F-D6#72	F-E9#80	F-LC9#76	F-LCD7#78	F-VV10#64	F-M6_0079	F-S17_0063	F-VV57_0077	F-VV63_0079	Uncharacterized (2) -
11	0	4	7	11	F-D3#87	F-D5b#89	F-D6#86	F-E9#95	F-LC9#91	F-LCD7#93	F-VV10#78	F-M6_0093	F-S17_0078	F-VV57_0092	F-VV63_0094	Uncharacterized (2) -
11	0	4	7	11	F-D3#89	F-D5b#91	F-D6#88	F-E9#98	F-LC9#94	F-LCD7#96	F-VV10#80	F-M6_0096	F-S17_0081	F-VV57_0095	F-VV63_0097	Uncharacterized (2) -
11	0	4	7	11	F-D3#95	F-D5b#97	F-D6#94	F-E9#108	F-LC9#104	F-LCD7#106	F-VV10#88	F-M6_0106	F-S17_0091	F-VV57_0105	F-VV63_0107	Uncharacterized (2) -
11	0	4	7	11	F-D3#111	F-D5b#113	F-D6#110	F-E9#125	F-LC9#120	F-LCD7#122	F-VV10#102	F-M6_0122	F-S17_0107	F-VV57_0121	F-VV63_0122	Uncharacterized (2) -
11	0	4	7	11	F-D3#116	F-D5b#118	F-D6#115	F-E9#130	F-LC9#125	F-LCD7#127	F-VV10#107	F-M6_0127	F-S17_0112	F-VV57_0126	F-VV63_0127	Uncharacterized (2) - (Fragment) (1) -
11	0	4	7	11	F-D3#138	F-D5b#140	F-D6#137	F-E9#154	F-LC9#149	F-LCD7#151	F-VV10#129	F-M6_0151	F-S17_0136	F-VV57_0150	F-VV63_0151	Uncharacterized (8) - (Fragment) (1) - peptidoglycan-linked (1) -
11	0	4	7	11	F-D3#169	F-D5b#171	F-D6#168	F-E9#190	F-LC9#183	F-LCD7#186	F-VV10#159	F-M6_0185	F-S17_0170	F-VV57_0183	F-VV63_0184	Uncharacterized (2) - (Fragment) (1) -
11	0	4	7	11	F-D3#170	F-D5b#172	F-D6#169	F-E9#191	F-LC9#184	F-LCD7#187	F-VV10#160	F-M6_0187	F-S17_0172	F-VV57_0185	F-VV63_0186	Uncharacterized (3) -
11	0	4	7	11	F-D3#218	F-D5b#221	F-D6#218	F-E9#251	F-LC9#233	F-LCD7#237	F-VV10#206	F-M6_0215	F-S17_0208	F-VV57_0215	F-VV63_0215	Uncharacterized (2) -
11	0	4	7	11	F-D3#244	F-D5b#247	F-D6#244	F-E9#254	F-LC9#236	F-LCD7#241	F-VV10#238	F-M6_0218	F-S17_0211	F-VV57_0218	F-VV63_0218	Uncharacterized (2) -
11	0	4	7	11	F-D3#239	F-D5b#242	F-D6#239	F-E9#269	F-LC9#251	F-LCD7#255	F-VV10#233	F-M6_0235	F-S17_0225	F-VV57_0231	F-VV63_0231	Uncharacterized (2) -
11	0	4	7	11	F-D3#255	F-D5b#258	F-D6#255	F-E9#276	F-LC9#258	F-LCD7#262	F-VV10#248	F-M6_0242	F-S17_0232	F-VV57_0238	F-VV63_0238	Uncharacterized (2) -
11	0	4	7	11	F-D3#256	F-D5b#259	F-D6#256	F-E9#277	F-LC9#259	F-LCD7#263	F-VV10#249	F-M6_0243	F-S17_0233	F-VV57_0239	F-VV63_0239	Uncharacterized (2) -
11	0	4	7	11	F-D3#261	F-D5b#264	F-D6#261	F-E9#280	F-LC9#262	F-LCD7#266	F-VV10#254	F-M6_0246	F-S17_0236	F-VV57_0242	F-VV63_0242	subunit (1) - Uncharacterized (1) - large (1) - Ribonucleoside-diphosphate (1) - reductase (1) -
11	0	4	7	11	F-D3#263	F-D5b#266	F-D6#263	F-E9#282	F-LC9#264	F-LCD7#268	F-VV10#256	F-M6_0248	F-S17_0238	F-VV57_0244	F-VV63_0244	Uncharacterized (3) -
11	0	4	7	11	F-D3#266	F-D5b#269	F-D6#266	F-E9#288	F-LC9#270	F-LCD7#273	F-VV10#259	F-M6_0253	F-S17_0244	F-VV57_0250	F-VV63_0250	Uncharacterized (2) -
11	0	4	7	11	F-D3#269	F-D5b#272	F-D6#269	F-E9#290	F-LC9#272	F-LCD7#275	F-VV10#264	F-M6_0255	F-S17_0246	F-VV57_0252	F-VV63_0252	Uncharacterized (2) -
11	0	4	7	11	F-D3#277	F-D5b#282	F-D6#279	F-E9#300	F-LC9#281	F-LCD7#284	F-VV10#274	F-M6_0264	F-S17_0256	F-VV57_0261	F-VV63_0261	Uncharacterized (1) -
11	0	4	7	11	F-D3#282	F-D5b#287	F-D6#284	F-E9#308	F-LC9#289	F-LCD7#292	F-VV10#279	F-M6_0272	F-S17_0264	F-VV57_0269	F-VV63_0269	Uncharacterized (2) - (Fragment) (1) -
11	0	4	7	11	F-D3#300	F-D5b#305	F-D6#302	F-E9#327	F-LC9#307	F-LCD7#310	F-VV10#297	F-M6_0292	F-S17_0284	F-VV57_0288	F-VV63_0288	Uncharacterized (2) -
11	0	4	7	11	F-D3#316	F-D5b#321	F-D6#318	F-E9#346	F-LC9#325	F-LCD7#328	F-VV10#313	F-M6_0311	F-S17_0303	F-VV57_0307	F-VV63_0307	Uncharacterized (7) - MORN (2) - repeat-containing (1) - acid (1) - repeat (1) - 24-amino (1) - variant (1) - exported (1) -
11	0	4	7	11	F-D3#329	F-D5b#334	F-D6#331	F-E9#358	F-LC9#337	F-LCD7#340	F-VV10#326	F-M6_0323	F-S17_0315	F-VV57_0319	F-VV63_0319	Uncharacterized (3) -
11	0	4	7	11	F-D3#340	F-D5b#345	F-D6#342	F-E9#369	F-LC9#347	F-LCD7#350	F-VV10#337	F-M6_0333	F-S17_0325	F-VV57_0329	F-VV63_0329	Uncharacterized (2) -
11	0	4	7	11	F-D3#361	F-D5b#366	F-D6#363	F-E9#389	F-LC9#368	F-LCD7#371	F-VV10#356	F-M6_0354	F-S17_0346	F-VV57_0350	F-VV63_0350	Uncharacterized (2) -
11	0	4	7	11	F-D3#363	F-D5b#368	F-D6#365	F-E9#392	F-LC9#371	F-LCD7#374	F-VV10#357	F-M6_0357	F-S17_0349	F-VV57_0353	F-VV63_0353	Uncharacterized (7) - pseudouridine (2) - U2 (2) - snRNA/tRNA (2) - synthase, (2) -
11	0	4	7	11	F-D3#364	F-D5b#369	F-D6#366	F-E9#393	F-LC9#372	F-LCD7#375	F-VV10#358	F-M6_0358	F-S17_0350	F-VV57_0354	F-VV63_0354	Uncharacterized (2) - (Fragment) (1) -
11	0	4	7	11	F-D3#391	F-D5b#396	F-D6#393	F-E9#427	F-LC9#406	F-LCD7#408	F-VV10#385	F-M6_0391	F-S17_0384	F-VV57_0388	F-VV63_0388	Uncharacterized (9) - (Fragment) (1) -
11	0	4	7	11	F-D3#418	F-D5b#423	F-D6#420	F-E9#454	F-LC9#433	F-LCD7#435	F-VV10#412	F-M6_0418	F-S17_0411	F-VV57_0414	F-VV63_0414	Uncharacterized (3) -
11	0	4	7	11	F-D3#419	F-D5b#424	F-D6#421	F-E9#455	F-LC9#434	F-LCD7#436	F-VV10#413	F-M6_0419	F-S17_0412	F-VV57_0415	F-VV63_0415	Uncharacterized (2) -
11	0	4	7	11	F-D3#474	F-D5b#480	F-D6#477	F-E9#509	F-LC9#489	F-LCD7#492	F-VV10#464	F-M6_0472	F-S17_0466	F-VV57_0469	F-VV63_0469	Uncharacterized (2) -
11	0	4	7	11	F-D3#475	F-D5b#481	F-D6#478	F-E9#511	F-LC9#491	F-LCD7#494	F-VV10#465	F-M6_0474	F-S17_0468	F-VV57_0471	F-VV63_0471	Uncharacterized (2) -
11	0	4	7	11	F-D3#16	F-D5b#16	F-D6#16	F-E9#514	F-LC9#494	F-LCD7#497	F-VV10#9	F-M6_0477	F-S17_0471	F-VV57_0474	F-VV63_0474	Uncharacterized (2) - (Fragment) (1) -
11	0	4	7	11	F-D3#203	F-D5b#206	F-D6#203	F-E9#229	F-LC9#220	F-LCD7#224	F-VV10#194	F-M6#223	F-S17#209	F-VV57#220	F-VV63#221	Uncharacterized (7) -
11	0	4	7	12	F-D3#461	F-D5b#466	F-D6#463	F-E9#497	F-LC9#477	F-LCD7#480	F-VV10#454	F-VV10#455	F-M6_0461	F-S17_0454	F-VV57_0458	F-VV63_0458	Uncharacterized (2) -
11	4	0	7	12	F-D5a#5	F-E12#5	F-E23#5	F-E24#5	F-E9#7	F-LC9#4	F-LC9#498	F-LCD7#6	F-M6_0006	F-S17_0004	F-VV57_0005	F-VV63_0006	MORN (4) - Uncharacterized (4) - variant (2) - repeat-containing (2) - repeat (2) - 5-kinase (1) - Phophatidylinositol-4-phosphate (1) -
11	0	4	7	13	F-D3#223	F-D5b#226	F-D6#223	F-E9#244	F-E9#246	F-LC9#231	F-LCD7#235	F-VV10#201	F-VV10#210	F-M6_0213	F-S17_0203	F-VV57_0213	F-VV63_0213	Uncharacterized (1) -
11	0	4	7	13	F-D3#6	F-D5b#6	F-D6#6	F-E9#515	F-LC9#508	F-LC9#509	F-LCD7#511	F-VV10#2	F-M6_0225	F-M6_0478	F-S17_0472	F-VV57_0484	F-VV63_0484	variant (5) - repeat (5) - MORN (5) - Phophatidylinositol-4-phosphate (3) - 5-kinase (3) - Uncharacterized (1) -
11	0	4	7	17	F-D3#341	F-D5b#346	F-D6#343	F-E9#370	F-LC9#348	F-LC9#349	F-LCD7#351	F-LCD7#352	F-VV10#338	F-M6_0334	F-M6_0335	F-S17_0326	F-S17_0327	F-VV57_0330	F-VV57_0331	F-VV63_0330	F-VV63_0331	Uncharacterized (8) - YwqK (1) - family (1) - toxin-antitoxin (1) - system (1) - antitoxin (1) -
10	6	4	0	10	F-D3#477	F-D5a#3	F-D5b#483	F-D6#480	F-E12#3	F-E23#3	F-E24#3	F-liban#2	F-ST1#1	F-VV10#467	Uncharacterized (3) -
10	6	4	0	10	F-D3#10	F-D5a#9	F-D5b#10	F-D6#10	F-E12#9	F-E23#9	F-E24#9	F-liban#6	F-ST1#5	F-VV10#5	Uncharacterized (6) -
10	6	4	0	10	F-D3#48	F-D5a#37	F-D5b#48	F-D6#48	F-E12#37	F-E23#37	F-E24#37	F-liban#32	F-ST1#33	F-VV10#39	Deoxyribodipyrimidine (8) - photo-lyase (5) - photolyase (4) - deoxyribodipyrimidine (1) -
10	6	4	0	10	F-D3#96	F-D5a#85	F-D5b#98	F-D6#95	F-E12#85	F-E23#85	F-E24#85	F-liban#79	F-ST1#81	F-VV10#89	Uncharacterized (3) -
10	6	4	0	10	F-D3#146	F-D5a#145	F-D5b#148	F-D6#145	F-E12#145	F-E23#145	F-E24#145	F-liban#138	F-ST1#139	F-VV10#137	Uncharacterized (5) -
10	6	4	0	10	F-D3#157	F-D5a#155	F-D5b#159	F-D6#156	F-E12#155	F-E23#155	F-E24#155	F-liban#148	F-ST1#149	F-VV10#148	Uncharacterized (6) - Predicted (3) -
10	6	4	0	10	F-D3#189	F-D5a#184	F-D5b#192	F-D6#189	F-E12#184	F-E23#184	F-E24#184	F-liban#176	F-ST1#178	F-VV10#180	Uncharacterized (2) -
10	6	0	4	10	F-D5a#222	F-E12#222	F-E23#222	F-E24#222	F-E9#252	F-liban#214	F-ST1#216	F-S17_0209	F-VV57_0216	F-VV63_0216	site-specific (4) - DNA-methyltransferase (4) - methylase (3) - Restriction-modification (3) - II (1) - or (1) - Uncharacterized (1) - Superfamily (1) - DNA (1) - RNA (1) - helicase (1) -
10	6	4	0	10	F-D3#262	F-D5a#228	F-D5b#265	F-D6#262	F-E12#228	F-E23#228	F-E24#228	F-liban#220	F-ST1#222	F-VV10#255	Uncharacterized (3) -
10	6	4	0	10	F-D3#275	F-D5a#257	F-D5b#280	F-D6#277	F-E12#257	F-E23#256	F-E24#256	F-liban#249	F-ST1#251	F-VV10#272	Uncharacterized (7) - BTB/POZ (1) - domain-containing (1) - (Fragment) (1) -
10	6	4	0	10	F-D3#291	F-D5a#274	F-D5b#296	F-D6#293	F-E12#274	F-E23#273	F-E24#273	F-liban#266	F-ST1#271	F-VV10#288	Uncharacterized (2) -
10	6	4	0	10	F-D3#321	F-D5a#304	F-D5b#326	F-D6#323	F-E12#304	F-E23#303	F-E24#303	F-liban#299	F-ST1#304	F-VV10#318	Uncharacterized (2) -
10	6	4	0	10	F-D3#330	F-D5a#314	F-D5b#335	F-D6#332	F-E12#314	F-E23#313	F-E24#313	F-liban#308	F-ST1#317	F-VV10#327	Uncharacterized (3) -
10	6	4	0	10	F-D3#333	F-D5a#318	F-D5b#338	F-D6#335	F-E12#318	F-E23#317	F-E24#317	F-liban#312	F-ST1#321	F-VV10#330	acetyltransferase (4) - N-acetyltransferase (3) - Uncharacterized (2) -
10	6	4	0	10	F-D3#409	F-D5a#397	F-D5b#414	F-D6#411	F-E12#397	F-E23#396	F-E24#396	F-liban#390	F-ST1#403	F-VV10#403	Uncharacterized (2) -
10	6	4	0	10	F-D3#471	F-D5a#456	F-D5b#477	F-D6#474	F-E12#456	F-E23#455	F-E24#455	F-liban#448	F-ST1#462	F-VV10#461	Uncharacterized (3) -
10	4	0	6	10	F-D5a#482	F-E12#482	F-E23#482	F-E24#482	F-E9#516	F-LCD7#512	F-M6_0479	F-S17_0473	F-VV57_0485	F-VV63_0485	Uncharacterized (1) -
10	6	4	0	10	F-D3#486	F-D5a#485	F-D5b#492	F-D6#489	F-E12#485	F-E23#485	F-E24#485	F-liban#475	F-ST1#490	F-VV10#473	Uncharacterized (6) -
10	4	0	6	10	F-D5a#488	F-E12#488	F-E23#488	F-E24#488	F-E9#15	F-LC9#13	F-LCD7#15	F-M6_0014	F-VV57_0014	F-VV63_0015	Uncharacterized (6) - (Fragment) (2) -
10	0	4	6	10	F-D3#13	F-D5b#13	F-D6#13	F-E9#18	F-LC9#15	F-LCD7#17	F-VV10#6	F-M6_0016	F-VV57_0016	F-VV63_0017	Uncharacterized (4) - (Fragment) (1) -
10	0	3	7	10	F-D3#65	F-D5b#66	F-E9#73	F-LC9#69	F-LCD7#71	F-VV10#57	F-M6_0072	F-S17_0056	F-VV57_0070	F-VV63_0072	Uncharacterized (1) -
10	0	3	7	10	F-D3#101	F-D5b#103	F-D6#100	F-E9#112	F-LC9#108	F-LCD7#110	F-M6_0110	F-S17_0095	F-VV57_0109	F-VV63_0111	Uncharacterized (2) -
10	0	4	6	10	F-D3#230	F-D5b#233	F-D6#230	F-E9#257	F-LC9#240	F-VV10#223	F-M6_0221	F-S17_0216	F-VV57_0224	F-VV63_0224	Uncharacterized (2) -
10	0	4	6	10	F-D3#216	F-D5b#219	F-D6#216	F-E9#258	F-LC9#241	F-VV10#220	F-M6_0222	F-S17_0217	F-VV57_0225	F-VV63_0225	Uncharacterized (2) -
10	0	3	7	11	F-D3#219	F-D5b#222	F-D6#219	F-E9#273	F-LC9#255	F-LCD7#238	F-LCD7#259	F-M6_0239	F-S17_0229	F-VV57_0235	F-VV63_0235	HNH (4) - endonuclease (4) - Uncharacterized (3) - family (1) - helicase-transposase (1) - D5 (1) - Conserved (1) - (Fragment) (1) -
10	0	3	7	11	F-D3#188	F-D5b#191	F-D6#188	F-E9#205	F-LC9#198	F-LC9#199	F-LCD7#201	F-M6_0201	F-S17_0186	F-VV57_0199	F-VV63_0200	Uncharacterized (4) -
10	2	4	4	13	F-D3#214	F-D5b#217	F-D6#214	F-E9#286	F-LC9#268	F-liban#208	F-ST1#209	F-ST1#210	F-VV10#218	F-VV10#257	F-VV10#50	F-M6_0217	F-S17_0242	Zinc-ribbon (6) - containing (6) - domain (6) - Uncharacterized (3) -
10	0	4	6	22	F-D3#425	F-D5b#279	F-D5b#430	F-D6#276	F-D6#427	F-E9#161	F-E9#321	F-LC9#200	F-VV10#271	F-VV10#446	F-VV10#86	F-M6_0202	F-M6_0274	F-S17_0187	F-S17_0266	F-VV57_0200	F-VV57_0248	F-VV57_0282	F-VV63_0201	F-VV63_0248	F-VV63_0282	transposase	Transposase (4) - IS605 (2) - OrfB (2) - Transposase, (2) - transposase (1) - HTH (1) - regulator (1) - family, (1) - C068R (1) - Uncharacterized (1) - region (1) - Transcription (1) - central (1) - family (1) - ISSoc2 (1) -
9	6	3	0	9	F-D3#129	F-D5a#120	F-D5b#131	F-D6#128	F-E12#120	F-E23#120	F-E24#120	F-liban#112	F-ST1#114	Uncharacterized (2) -
9	6	3	0	9	F-D3#463	F-D5a#448	F-D5b#468	F-D6#465	F-E12#448	F-E23#447	F-E24#447	F-liban#440	F-ST1#454	Uncharacterized (3) -
9	0	3	6	9	F-D3#4	F-D5b#4	F-D6#4	F-E9#14	F-LC9#12	F-LCD7#14	F-M6_0013	F-VV57_0013	F-VV63_0014	Uncharacterized (2) - (Fragment) (1) -
9	0	2	7	9	F-D5b#210	F-D6#207	F-E9#319	F-LC9#300	F-LCD7#303	F-M6_0285	F-S17_0277	F-VV57_0280	F-VV63_0280	Uncharacterized (9) -
9	2	0	7	9	F-E9#341	F-LC9#320	F-LCD7#323	F-liban#287	F-ST1#292	F-M6_0306	F-S17_0298	F-VV57_0302	F-VV63_0302	Uncharacterized (2) - AIDA-I (1) - autotransporter (1) -
9	0	4	5	9	F-D3#372	F-D5b#377	F-D6#374	F-E9#407	F-LC9#386	F-VV10#366	F-S17_0364	F-VV57_0368	F-VV63_0368	domain (5) - containing (5) - Zinc-ribbon (5) - Uncharacterized (4) -
9	6	3	0	11	MORN	F-D5a#180	F-D5b#190	F-D6#187	F-E12#180	F-E23#180	F-E24#180	F-liban#173	F-ST1#175	F-VV10#177	F-VV10#178	Uncharacterized (5) - MORN (4) - repeat-containing (3) - repeat (1) - variant (1) -
8	0	1	7	8	F-E9#499	F-LC9#479	F-LCD7#482	F-VV10#457	F-M6_0463	F-S17_0456	F-VV57_0460	F-VV63_0460	Uncharacterized (3) -
8	0	1	7	8	F-E9#144	F-LC9#139	F-LCD7#141	F-VV10#120	F-M6_0141	F-S17_0126	F-VV57_0140	F-VV63_0141	Uncharacterized (1) -
8	0	1	7	8	F-E9#204	F-LC9#197	F-LCD7#200	F-VV10#179	F-M6_0200	F-S17_0185	F-VV57_0198	F-VV63_0199	Uncharacterized (4) -
8	0	3	5	10	F-D3#1	F-D5b#1	F-D6#1	F-E9#519	F-LCD7#1	F-LCD7#515	F-M6_0482	F-S17_0476	F-VV63_0001	F-VV63_0488	Uncharacterized (1) -
7	0	0	7	7	F-E9#105	F-LC9#101	F-LCD7#103	F-M6_0103	F-S17_0088	F-VV57_0102	F-VV63_0104	Uncharacterized (3) - (Fragment) (1) -
7	6	0	1	7	F-D5a#209	F-E12#209	F-E23#209	F-E24#209	F-LC9#226	F-liban#199	F-ST1#200	Uncharacterized (4) - Zinc-ribbon (4) - domain (3) - containing (3) - Repair (1) - domain-containing (1) - Very (1) - Patch (1) - (Fragment) (1) - Endonuclease (1) - Short (1) -
7	0	0	7	7	F-E9#271	F-LC9#253	F-LCD7#257	F-M6_0237	F-S17_0227	F-VV57_0233	F-VV63_0233	Uncharacterized (9) - (Fragment) (3) -
7	6	0	1	7	F-D5a#476	F-E12#476	F-E23#476	F-E24#476	F-E9#17	F-liban#467	F-ST1#482	Uncharacterized (3) - (Fragment) (1) -
7	0	0	7	7	F-E9#213	F-LC9#207	F-LCD7#209	F-M6#210	F-S17#194	F-VV57#206	F-VV63#207	Uncharacterized (1) -
7	6	1	0	7	F-D5a#192	F-E12#192	F-E23#192	F-E24#192	F-liban#181	F-ST1#183	F-VV10#185	Uncharacterized (1) -
7	0	0	7	7	F-E9#8	F-LC9#5	F-LCD7#7	F-M6_0007	F-S17_0005	F-VV57_0006	F-VV63_0007	Uncharacterized (1) -
7	0	0	7	7	F-E9#23	F-LC9#20	F-LCD7#22	F-M6_0022	F-S17_0007	F-VV57_0021	F-VV63_0022	Uncharacterized (5) -
7	0	0	7	7	F-E9#24	F-LC9#21	F-LCD7#23	F-M6_0023	F-S17_0008	F-VV57_0022	F-VV63_0023	Uncharacterized (7) -
7	0	0	7	7	F-E9#32	F-LC9#29	F-LCD7#31	F-M6_0031	F-S17_0016	F-VV57_0030	F-VV63_0031	Uncharacterized (2) - (Fragment) (1) -
7	0	0	7	7	F-E9#36	F-LC9#33	F-LCD7#35	F-M6_0035	F-S17_0020	F-VV57_0034	F-VV63_0035	Uncharacterized (2) -
7	0	0	7	7	F-E9#69	F-LC9#66	F-LCD7#68	F-M6_0069	F-S17_0053	F-VV57_0067	F-VV63_0069	Uncharacterized (1) -
7	0	0	7	7	F-E9#81	F-LC9#77	F-LCD7#79	F-M6_0080	F-S17_0064	F-VV57_0078	F-VV63_0080	Uncharacterized (1) -
7	0	0	7	7	F-E9#103	F-LC9#99	F-LCD7#101	F-M6_0101	F-S17_0086	F-VV57_0100	F-VV63_0102	Uncharacterized (1) -
7	0	0	7	7	F-E9#109	F-LC9#105	F-LCD7#107	F-M6_0107	F-S17_0092	F-VV57_0106	F-VV63_0108	Uncharacterized (1) -
7	0	0	7	7	F-E9#116	F-LC9#111	F-LCD7#113	F-M6_0113	F-S17_0098	F-VV57_0112	F-VV63_0114
7	0	0	7	7	F-E9#121	F-LC9#116	F-LCD7#118	F-M6_0118	F-S17_0103	F-VV57_0117	F-VV63_0118
7	0	0	7	7	F-E9#126	F-LC9#121	F-LCD7#123	F-M6_0123	F-S17_0108	F-VV57_0122	F-VV63_0123	Uncharacterized (1) -
7	0	0	7	7	F-E9#131	F-LC9#126	F-LCD7#128	F-M6_0128	F-S17_0113	F-VV57_0127	F-VV63_0128	Uncharacterized (1) -
7	0	0	7	7	F-E9#152	F-LC9#147	F-LCD7#149	F-M6_0149	F-S17_0134	F-VV57_0148	F-VV63_0149	Uncharacterized (8) - peptidoglycan-linked (1) - (Fragment) (1) -
7	0	0	7	7	F-E9#163	F-LC9#157	F-LCD7#159	F-M6_0159	F-S17_0144	F-VV57_0158	F-VV63_0159	Uncharacterized (3) -
7	0	0	7	7	F-E9#164	F-LC9#158	F-LCD7#160	F-M6_0160	F-S17_0145	F-VV57_0159	F-VV63_0160	Uncharacterized (1) -
7	0	0	7	7	F-E9#184	F-LC9#178	F-LCD7#180	F-M6_0181	F-S17_0165	F-VV57_0179	F-VV63_0180
7	0	2	5	7	F-D5b#169	F-D6#166	F-E9#185	F-LCD7#182	F-S17_0167	F-VV57_0180	F-VV63_0181	Zinc-ribbon (7) - containing (7) - domain (7) - Uncharacterized (2) -
7	0	0	7	7	F-E9#188	F-LC9#181	F-LCD7#184	F-M6_0184	F-S17_0169	F-VV57_0182	F-VV63_0183	Uncharacterized (1) -
7	0	0	7	7	F-E9#189	F-LC9#182	F-LCD7#185	F-M6_0186	F-S17_0171	F-VV57_0184	F-VV63_0185
7	0	0	7	7	F-E9#208	F-LC9#202	F-LCD7#204	F-M6_0204	F-S17_0189	F-VV57_0202	F-VV63_0203	Uncharacterized (1) -
7	0	0	7	7	F-E9#259	F-LC9#242	F-LCD7#245	F-M6_0223	F-S17_0218	F-VV57_0226	F-VV63_0226	Uncharacterized (1) -
7	0	0	7	7	F-E9#265	F-LC9#244	F-LCD7#251	F-M6_0231	F-S17_0221	F-VV57_0228	F-VV63_0228	Uncharacterized (2) -
7	0	0	7	7	F-E9#270	F-LC9#252	F-LCD7#256	F-M6_0236	F-S17_0226	F-VV57_0232	F-VV63_0232	Uncharacterized (2) -
7	0	0	7	7	F-E9#272	F-LC9#254	F-LCD7#258	F-M6_0238	F-S17_0228	F-VV57_0234	F-VV63_0234	Uncharacterized (1) -
7	0	0	7	7	F-E9#301	F-LC9#282	F-LCD7#285	F-M6_0265	F-S17_0257	F-VV57_0262	F-VV63_0262	Uncharacterized (1) - laminin (1) - subunit (1) - alpha-5 (1) -
7	0	0	7	7	F-E9#303	F-LC9#284	F-LCD7#287	F-M6_0267	F-S17_0259	F-VV57_0264	F-VV63_0264	Uncharacterized (1) -
7	0	0	7	7	F-E9#309	F-LC9#290	F-LCD7#293	F-M6_0275	F-S17_0267	F-VV57_0270	F-VV63_0270	Uncharacterized (2) -
7	0	0	7	7	F-E9#312	F-LC9#293	F-LCD7#296	F-M6_0278	F-S17_0270	F-VV57_0273	F-VV63_0273
7	0	0	7	7	F-E9#355	F-LC9#334	F-LCD7#337	F-M6_0320	F-S17_0312	F-VV57_0316	F-VV63_0316	Uncharacterized (2) -
7	0	0	7	7	F-E9#390	F-LC9#369	F-LCD7#372	F-M6_0355	F-S17_0347	F-VV57_0351	F-VV63_0351	Uncharacterized (1) -
7	0	0	7	7	F-E9#391	F-LC9#370	F-LCD7#373	F-M6_0356	F-S17_0348	F-VV57_0352	F-VV63_0352
7	0	0	7	7	F-E9#395	F-LC9#374	F-LCD7#377	F-M6_0360	F-S17_0352	F-VV57_0356	F-VV63_0356	Uncharacterized (1) -
7	0	0	7	7	F-E9#396	F-LC9#375	F-LCD7#378	F-M6_0361	F-S17_0353	F-VV57_0357	F-VV63_0357	Uncharacterized (1) -
7	0	0	7	7	F-E9#401	F-LC9#380	F-LCD7#383	F-M6_0366	F-S17_0358	F-VV57_0362	F-VV63_0362
7	0	0	7	7	F-E9#402	F-LC9#381	F-LCD7#384	F-M6_0367	F-S17_0359	F-VV57_0363	F-VV63_0363	Uncharacterized (1) -
7	0	0	7	7	F-E9#403	F-LC9#382	F-LCD7#385	F-M6_0368	F-S17_0360	F-VV57_0364	F-VV63_0364	Uncharacterized (2) -
7	0	0	7	7	F-E9#404	F-LC9#383	F-LCD7#386	F-M6_0369	F-S17_0361	F-VV57_0365	F-VV63_0365	Uncharacterized (1) -
7	0	0	7	7	F-E9#405	F-LC9#384	F-LCD7#387	F-M6_0370	F-S17_0362	F-VV57_0366	F-VV63_0366	Uncharacterized (2) -
7	0	0	7	7	F-E9#406	F-LC9#385	F-LCD7#388	F-M6_0371	F-S17_0363	F-VV57_0367	F-VV63_0367	Uncharacterized (1) -
7	0	0	7	7	F-E9#409	F-LC9#388	F-LCD7#390	F-M6_0373	F-S17_0366	F-VV57_0370	F-VV63_0370	Uncharacterized (2) -
7	0	0	7	7	F-E9#410	F-LC9#389	F-LCD7#391	F-M6_0374	F-S17_0367	F-VV57_0371	F-VV63_0371	Uncharacterized (2) -
7	0	0	7	7	F-E9#439	F-LC9#418	F-LCD7#420	F-M6_0403	F-S17_0396	F-VV57_0399	F-VV63_0399	Uncharacterized (1) -
7	0	0	7	7	F-E9#447	F-LC9#426	F-LCD7#428	F-M6_0411	F-S17_0404	F-VV57_0407	F-VV63_0407
7	0	0	7	7	F-E9#453	F-LC9#432	F-LCD7#434	F-M6_0417	F-S17_0410	F-VV57_0413	F-VV63_0413
7	0	0	7	7	F-E9#458	F-LC9#437	F-LCD7#439	F-M6_0422	F-S17_0415	F-VV57_0418	F-VV63_0418	Uncharacterized (4) -
7	0	0	7	7	F-E9#485	F-LC9#466	F-LCD7#467	F-M6_0449	F-S17_0442	F-VV57_0446	F-VV63_0446
7	0	0	7	7	F-E9#501	F-LC9#481	F-LCD7#484	F-M6_0465	F-S17_0458	F-VV57_0462	F-VV63_0462	Uncharacterized (7) - (Fragment) (1) -
7	0	3	4	7	F-D3#469	F-D5b#475	F-D6#472	F-E9#504	F-LC9#484	F-LCD7#487	F-S17_0461	Uncharacterized (4) - (Fragment) (1) -
7	0	0	7	7	F-E9#510	F-LC9#490	F-LCD7#493	F-M6_0473	F-S17_0467	F-VV57_0470	F-VV63_0470	Uncharacterized (2) -
7	0	0	7	7	F-E9#512	F-LC9#492	F-LCD7#495	F-M6_0475	F-S17_0469	F-VV57_0472	F-VV63_0472	repeat-containing (4) - MORN (4) - Uncharacterized (4) - 5-kinase (1) - (Fragment) (1) - Phophatidylinositol-4-phosphate (1) -
7	0	0	7	7	F-E9#513	F-LC9#493	F-LCD7#496	F-M6_0476	F-S17_0470	F-VV57_0473	F-VV63_0473	Uncharacterized (1) -
7	0	0	7	7	F-E9#228	F-LC9#219	F-LCD7#223	F-M6#222	F-S17#208	F-VV57#219	F-VV63#220	Uncharacterized (1) -
7	0	0	7	7	F-E9#230	F-LC9#221	F-LCD7#225	F-M6#224	F-S17#210	F-VV57#221	F-VV63#222	helicase (4) - DEAD/DEAH (3) - Uncharacterized (3) - box (3) - (Fragment) (2) - ATP-dependent (1) - RNA (1) -
7	2	4	1	7	F-D3#213	F-D5b#216	F-D6#213	F-liban#207	F-ST1#208	F-VV10#217	F-M6_0216	Uncharacterized (7) - endonuclease (1) - homing (1) - VSR (1) -
6	6	0	0	6	F-D5a#6	F-E12#6	F-E23#6	F-E24#6	F-liban#3	F-ST1#2	Uncharacterized (2) -
6	6	0	0	6	F-D5a#7	F-E12#7	F-E23#7	F-E24#7	F-liban#4	F-ST1#3	Uncharacterized (2) -
6	6	0	0	6	F-D5a#12	F-E12#12	F-E23#12	F-E24#12	F-liban#9	F-ST1#9	Uncharacterized (4) - (Fragment) (1) -
6	6	0	0	6	F-D5a#13	F-E12#13	F-E23#13	F-E24#13	F-liban#10	F-ST1#10	Uncharacterized (2) -
6	6	0	0	6	F-D5a#15	F-E12#15	F-E23#15	F-E24#15	F-liban#12	F-ST1#12	Uncharacterized (3) -
6	6	0	0	6	F-D5a#30	F-E12#30	F-E23#30	F-E24#30	F-liban#26	F-ST1#27	Uncharacterized (2) - histidine (1) - Puff (1) - II/9-1 (1) - Signal (1) - methylesterase (1) - kinase (1) - transduction (1) -
6	6	0	0	6	F-D5a#50	F-E12#50	F-E23#50	F-E24#50	F-liban#45	F-ST1#46	Uncharacterized (2) -
6	6	0	0	6	F-D5a#72	F-E12#72	F-E23#72	F-E24#72	F-liban#66	F-ST1#68	repeat (7) - Ankyrin (7) - domain-containing (6) - Uncharacterized (2) -
6	6	0	0	6	F-D5a#82	F-E12#82	F-E23#82	F-E24#82	F-liban#75	F-ST1#77	Uncharacterized (3) - (Fragment) (1) -
6	6	0	0	6	F-D5a#90	F-E12#90	F-E23#90	F-E24#90	F-liban#83	F-ST1#85	Uncharacterized (2) -
6	6	0	0	6	F-D5a#98	F-E12#98	F-E23#98	F-E24#98	F-liban#91	F-ST1#93	Uncharacterized (1) -
6	6	0	0	6	F-D5a#99	F-E12#99	F-E23#99	F-E24#99	F-liban#92	F-ST1#94	Uncharacterized (2) - surface (1) -
6	6	0	0	6	F-D5a#104	F-E12#104	F-E23#104	F-E24#104	F-liban#96	F-ST1#98	Uncharacterized (2) -
6	6	0	0	6	F-D5a#106	F-E12#106	F-E23#106	F-E24#106	F-liban#98	F-ST1#100	Uncharacterized (2) -
6	6	0	0	6	F-D5a#118	F-E12#118	F-E23#118	F-E24#118	F-liban#110	F-ST1#112	Uncharacterized (9) - R816 (1) -
6	6	0	0	6	F-D5a#128	F-E12#128	F-E23#128	F-E24#128	F-liban#120	F-ST1#122	Uncharacterized (8) - peptidoglycan-linked (1) - (Fragment) (1) -
6	6	0	0	6	F-D5a#129	F-E12#129	F-E23#129	F-E24#129	F-liban#121	F-ST1#123	Uncharacterized (8) - peptidoglycan-linked (1) - (Fragment) (1) -
6	6	0	0	6	F-D5a#131	F-E12#131	F-E23#131	F-E24#131	F-liban#123	F-ST1#125	Uncharacterized (8) - peptidoglycan-linked (1) -
6	6	0	0	6	F-D5a#140	F-E12#140	F-E23#140	F-E24#140	F-liban#132	F-ST1#134	Uncharacterized (3) -
6	6	0	0	6	F-D5a#143	F-E12#143	F-E23#143	F-E24#143	F-liban#135	F-ST1#137	Uncharacterized (1) -
6	6	0	0	6	F-D5a#144	F-E12#144	F-E23#144	F-E24#144	F-liban#136	F-ST1#138	Uncharacterized (5) -
6	6	0	0	6	F-D5a#151	F-E12#151	F-E23#151	F-E24#151	F-liban#144	F-ST1#145	Uncharacterized (3) - (Fragment) (1) -
6	6	0	0	6	F-D5a#162	F-E12#162	F-E23#162	F-E24#162	F-liban#155	F-ST1#156	Uncharacterized (1) -
6	6	0	0	6	F-D5a#181	F-E12#181	F-E23#181	F-E24#181	F-liban#174	F-ST1#176	Uncharacterized (1) -
6	6	0	0	6	F-D5a#182	F-E12#182	F-E23#182	F-E24#182	F-liban#175	F-ST1#177	MORN (8) - repeat (5) - repeat-containing (3) - antitoxin (1) - variant (1) - family (1) - YwqK (1) - toxin-antitoxin (1) - system (1) -
6	6	0	0	6	F-D5a#216	F-E12#216	F-E23#216	F-E24#216	F-liban#204	F-ST1#205	Uncharacterized (1) -
6	6	0	0	6	F-D5a#217	F-E12#217	F-E23#217	F-E24#217	F-liban#205	F-ST1#206	Uncharacterized (1) -
6	6	0	0	6	F-D5a#220	F-E12#220	F-E23#220	F-E24#220	F-liban#210	F-ST1#212	Uncharacterized (2) -
6	6	0	0	6	F-D5a#221	F-E12#221	F-E23#221	F-E24#221	F-liban#213	F-ST1#215	Uncharacterized (2) -
6	6	0	0	6	F-D5a#223	F-E12#223	F-E23#223	F-E24#223	F-liban#215	F-ST1#217	Uncharacterized (2) - (Fragment) (1) -
6	6	0	0	6	F-D5a#225	F-E12#225	F-E23#225	F-E24#225	F-liban#217	F-ST1#219	Uncharacterized (2) - domain (1) - UvrB/UvrC (1) - Zinc-ribbon (1) - containing (1) -
6	6	0	0	6	F-D5a#226	F-E12#226	F-E23#226	F-E24#226	F-liban#218	F-ST1#220	Uncharacterized (2) -
6	6	0	0	6	F-D5a#229	F-E12#229	F-E23#229	F-E24#229	F-liban#221	F-ST1#223	Uncharacterized (3) -
6	6	0	0	6	F-D5a#230	F-E12#230	F-E23#230	F-E24#230	F-liban#222	F-ST1#224	Uncharacterized (1) -
6	6	0	0	6	F-D5a#231	F-E12#231	F-E23#231	F-E24#231	F-liban#223	F-ST1#225	Uncharacterized (2) -
6	6	0	0	6	F-D5a#234	F-E12#234	F-E23#234	F-E24#234	F-liban#227	F-ST1#229	Uncharacterized (4) - (Fragment) (1) -
6	6	0	0	6	F-D5a#235	F-E12#235	F-E23#235	F-E24#235	F-liban#228	F-ST1#230	Uncharacterized (1) -
6	6	0	0	6	F-D5a#240	F-E12#240	F-E23#240	F-E24#240	F-liban#233	F-ST1#235	Uncharacterized (6) - uncharacterized (3) - LOC100678050 (2) - (Fragment) (1) - LOC105368349 (1) -
6	6	0	0	6	F-D5a#241	F-E12#241	F-E23#241	F-E24#241	F-liban#234	F-ST1#236	Uncharacterized (2) -
6	6	0	0	6	F-D5a#243	F-E12#243	F-E23#243	F-E24#243	F-liban#236	F-ST1#238	Uncharacterized (2) -
6	6	0	0	6	F-D5a#246	F-E12#246	F-E23#246	F-E24#246	F-liban#239	F-ST1#241	Uncharacterized (2) -
6	6	0	0	6	F-D5a#251	F-E12#251	F-E23#250	F-E24#250	F-liban#243	F-ST1#245	Uncharacterized (2) -
6	6	0	0	6	F-D5a#256	F-E12#256	F-E23#255	F-E24#255	F-liban#248	F-ST1#250	Uncharacterized (7) - domain-containing (2) - BTB/POZ (2) - (Fragment) (1) -
6	6	0	0	6	F-D5a#258	F-E12#258	F-E23#257	F-E24#257	F-liban#250	F-ST1#252	Uncharacterized (3) -
6	6	0	0	6	F-D5a#260	F-E12#260	F-E23#259	F-E24#259	F-liban#252	F-ST1#256	Uncharacterized (2) -
6	6	0	0	6	F-D5a#266	F-E12#266	F-E23#265	F-E24#265	F-liban#258	F-ST1#263	Uncharacterized (2) -
6	6	0	0	6	F-D5a#277	F-E12#277	F-E23#276	F-E24#276	F-liban#269	F-ST1#274	Uncharacterized (2) -
6	6	0	0	6	F-D5a#299	F-E12#299	F-E23#298	F-E24#298	F-liban#293	F-ST1#298	Uncharacterized (1) -
6	6	0	0	6	F-D5a#310	F-E12#310	F-E23#309	F-E24#309	F-liban#304	F-ST1#309	Uncharacterized (2) -
6	6	0	0	6	F-D5a#313	F-E12#313	F-E23#312	F-E24#312	F-liban#307	F-ST1#316	Uncharacterized (1) -
6	6	0	0	6	F-D5a#344	F-E12#344	F-E23#343	F-E24#343	F-liban#340	F-ST1#352	Uncharacterized (2) -
6	6	0	0	6	F-D5a#345	F-E12#345	F-E23#344	F-E24#344	F-liban#341	F-ST1#353	Uncharacterized (2) -
6	6	0	0	6	F-D5a#347	F-E12#347	F-E23#346	F-E24#346	F-liban#342	F-ST1#354	Uncharacterized (2) -
6	6	0	0	6	F-D5a#349	F-E12#349	F-E23#348	F-E24#348	F-liban#344	F-ST1#356	Uncharacterized (1) -
6	6	0	0	6	F-D5a#350	F-E12#350	F-E23#349	F-E24#349	F-liban#345	F-ST1#357	Uncharacterized (2) -
6	6	0	0	6	F-D5a#351	F-E12#351	F-E23#350	F-E24#350	F-liban#346	F-ST1#358	Uncharacterized (1) -
6	6	0	0	6	F-D5a#354	F-E12#354	F-E23#353	F-E24#353	F-liban#349	F-ST1#361	Uncharacterized (2) -
6	6	0	0	6	F-D5a#356	F-E12#356	F-E23#355	F-E24#355	F-liban#351	F-ST1#363	Uncharacterized (4) -
6	6	0	0	6	F-D5a#357	F-E12#357	F-E23#356	F-E24#356	F-liban#352	F-ST1#364	Uncharacterized (4) -
6	6	0	0	6	F-D5a#358	F-E12#358	F-E23#357	F-E24#357	F-liban#353	F-ST1#365	Uncharacterized (2) -
6	6	0	0	6	F-D5a#359	F-E12#359	F-E23#358	F-E24#358	F-liban#354	F-ST1#366	Uncharacterized (2) -
6	6	0	0	6	F-D5a#360	F-E12#360	F-E23#359	F-E24#359	F-liban#355	F-ST1#367	Uncharacterized (2) -
6	6	0	0	6	F-D5a#404	F-E12#404	F-E23#403	F-E24#403	F-liban#397	F-ST1#410	Uncharacterized (3) -
6	6	0	0	6	F-D5a#407	F-E12#407	F-E23#406	F-E24#406	F-liban#439	F-ST1#413	Uncharacterized (2) -
6	6	0	0	6	F-D5a#409	F-E12#409	F-E23#408	F-E24#408	F-liban#401	F-ST1#415	Uncharacterized (2) -
6	6	0	0	6	F-D5a#414	F-E12#414	F-E23#413	F-E24#413	F-liban#406	F-ST1#420	repeat-containing (6) - MORN (6) - Bacterial (2) - Uncharacterized (2) - 5-kinase (1) - Phophatidylinositol-4-phosphate (1) -
6	6	0	0	6	F-D5a#417	F-E12#417	F-E23#416	F-E24#416	F-liban#409	F-ST1#423	Uncharacterized (6) - MORN (2) - repeat-containing (2) - DUF4433 (1) - domain-containing (1) -
6	6	0	0	6	F-D5a#442	F-E12#442	F-E23#441	F-E24#441	F-liban#431	F-ST1#445	Uncharacterized (3) -
6	6	0	0	6	F-D5a#449	F-E12#449	F-E23#448	F-E24#448	F-liban#441	F-ST1#455	Uncharacterized (1) -
6	6	0	0	6	F-D5a#450	F-E12#450	F-E23#449	F-E24#449	F-liban#442	F-ST1#456	Uncharacterized (2) -
6	6	0	0	6	F-D5a#451	F-E12#451	F-E23#450	F-E24#450	F-liban#443	F-ST1#457	Uncharacterized (3) -
6	6	0	0	6	F-D5a#452	F-E12#452	F-E23#451	F-E24#451	F-liban#444	F-ST1#458	Uncharacterized (3) -
6	6	0	0	6	F-D5a#460	F-E12#460	F-E23#459	F-E24#459	F-liban#452	F-ST1#466	Uncharacterized (6) - (Fragment) (1) -
6	6	0	0	6	F-D5a#461	F-E12#461	F-E23#460	F-E24#460	F-liban#453	F-ST1#467	Uncharacterized (2) -
6	6	0	0	6	F-D5a#462	F-E12#462	F-E23#461	F-E24#461	F-liban#454	F-ST1#468	Uncharacterized (2) -
6	6	0	0	6	F-D5a#464	F-E12#464	F-E23#463	F-E24#463	F-liban#456	F-ST1#470	Uncharacterized (4) -
6	6	0	0	6	F-D5a#465	F-E12#465	F-E23#464	F-E24#464	F-liban#457	F-ST1#471	Uncharacterized (6) -
6	6	0	0	6	F-D5a#467	F-E12#467	F-E23#466	F-E24#466	F-liban#459	F-ST1#473	Uncharacterized (4) -
6	6	0	0	6	F-D5a#472	F-E12#472	F-E23#471	F-E24#471	F-liban#463	F-ST1#478	MORN (7) - repeat-containing (5) - repeat (2) - variant (2) - Uncharacterized (1) - Phophatidylinositol-4-phosphate (1) - 5-kinase (1) -
6	6	0	0	6	F-D5a#480	F-E12#480	F-E23#480	F-E24#480	F-liban#471	F-ST1#486	Uncharacterized (1) -
6	6	0	0	6	F-D5a#481	F-E12#481	F-E23#481	F-E24#481	F-liban#472	F-ST1#487	Uncharacterized (3) -
6	0	0	6	6	F-E9#16	F-LC9#14	F-LCD7#16	F-M6_0015	F-VV57_0015	F-VV63_0016	Uncharacterized (9) - (Fragment) (2) -
6	6	0	0	6	F-D5a#484	F-E12#484	F-E23#484	F-E24#484	F-liban#474	F-ST1#489	Uncharacterized (2) -
6	6	0	0	6	F-D5a#487	F-E12#487	F-E23#487	F-E24#487	F-liban#477	F-ST1#492	Uncharacterized (2) -
6	6	0	0	6	F-D5a#187	F-E12#187	F-E23#187	F-E24#187	F-liban#178	F-ST1#180	Uncharacterized (4) -
6	6	0	0	6	F-D5a#194	F-E12#194	F-E23#194	F-E24#194	F-liban#184	F-ST1#186	Uncharacterized (1) -
6	0	0	6	6	F-E9#9	F-LC9#7	F-LCD7#9	F-M6_0008	F-VV57_0008	F-VV63_0009	Uncharacterized (3) -
6	0	0	6	6	F-E9#12	F-LC9#10	F-LCD7#12	F-M6_0011	F-VV57_0011	F-VV63_0012	Uncharacterized (6) - (Fragment) (2) -
6	0	4	2	6	F-D3#490	F-D5b#496	F-D6#493	F-E9#3	F-VV10#478	F-M6_0003	Uncharacterized (6) - (Fragment) (1) -
6	0	0	6	6	F-E9#19	F-LC9#16	F-LCD7#18	F-M6_0017	F-VV57_0017	F-VV63_0018	Uncharacterized (3) -
6	0	0	6	6	F-E9#20	F-LC9#17	F-LCD7#19	F-M6_0018	F-VV57_0018	F-VV63_0019	Uncharacterized (4) -
6	0	0	6	6	F-E9#21	F-LC9#18	F-LCD7#20	F-M6_0019	F-VV57_0019	F-VV63_0020	(Fragment) (1) - Uncharacterized (1) -
6	0	0	6	6	F-E9#87	F-LC9#83	F-LCD7#85	F-S17_0070	F-VV57_0084	F-VV63_0086
6	0	0	6	6	F-E9#117	F-LC9#112	F-LCD7#114	F-M6_0114	F-S17_0099	F-VV57_0113
6	0	0	6	6	F-E9#165	F-LCD7#161	F-M6_0161	F-S17_0146	F-VV57_0160	F-VV63_0161	Uncharacterized (1) -
6	0	0	6	6	F-E9#493	F-LCD7#475	F-M6_0457	F-S17_0450	F-VV57_0454	F-VV63_0454
6	0	4	2	6	F-D3#7	F-D5b#7	F-D6#7	F-LC9#499	F-LCD7#501	F-VV10#3	Uncharacterized (6) - (Fragment) (1) -
6	0	0	6	6	F-E9#518	F-LCD7#514	F-M6_0481	F-S17_0475	F-VV57_0487	F-VV63_0487	MORN (4) - 5-kinase (4) - Phophatidylinositol-4-phosphate (4) - repeat-containing (3) - repeat (1) - Uncharacterized (1) - variant (1) -
6	0	2	4	6	F-D5b#213	F-D6#210	F-E9#242	F-M6_0212	F-VV57_0212	F-VV63_0212	Uncharacterized (1) -
6	0	4	2	6	F-D3#221	F-D5b#224	F-D6#221	F-E9#248	F-VV10#227	F-S17_0205	Uncharacterized (4) -
6	2	4	0	6	F-D3#242	F-D5b#245	F-D6#242	F-liban#212	F-ST1#214	F-VV10#236	Uncharacterized (4) -
6	4	2	0	6	F-D5a#211	F-D5b#211	F-D6#208	F-E12#211	F-E23#211	F-E24#211	Uncharacterized (2) -
6	2	4	0	6	F-D3#98	F-D5b#100	F-D6#97	F-liban#81	F-ST1#83	F-VV10#91	Uncharacterized (2) -
6	6	0	0	7	F-D5a#10	F-E12#10	F-E23#10	F-E24#10	F-liban#7	F-ST1#6	F-ST1#7	Uncharacterized (3) -
6	6	0	0	7	F-D5a#342	F-E12#342	F-E23#341	F-E24#341	F-liban#338	F-ST1#349	F-ST1#350	Uncharacterized (5) -
6	0	4	2	7	F-D3#208	F-D3#217	F-D5b#220	F-D6#217	F-E9#235	F-VV10#205	F-S17_0194	Uncharacterized (2) -
6	6	0	0	7	F-D5a#163	F-E12#163	F-E23#163	F-E24#163	F-liban#156	F-ST1#157	F-ST1#158	Uncharacterized (3) -
6	6	0	0	7	F-D5a#265	F-E12#265	F-E23#264	F-E24#264	F-liban#257	F-ST1#261	F-ST1#262	Uncharacterized (2) -
6	6	0	0	7	F-D5a#300	F-E12#300	F-E23#299	F-E24#299	F-liban#295	F-ST1#299	F-ST1#300	Uncharacterized (2) -
6	6	0	0	7	F-D5a#340	F-E12#340	F-E23#339	F-E24#339	F-liban#334	F-ST1#345	F-ST1#346	Uncharacterized (6) -
6	6	0	0	7	F-D5a#469	F-E12#469	F-E23#468	F-E24#468	F-liban#461	F-ST1#474	F-ST1#476	Uncharacterized (5) -
6	6	0	0	8	F-D5a#165	F-E12#165	F-E23#165	F-E24#165	F-liban#158	F-liban#482	F-ST1#160	F-ST1#497	Uncharacterized (1) -
6	6	0	0	8	F-D5a#167	F-E12#167	F-E23#167	F-E24#167	F-liban#160	F-liban#484	F-ST1#162	F-ST1#499	Uncharacterized (1) -
6	6	0	0	11	F-D5a#95	F-D5a#96	F-E12#95	F-E12#96	F-E23#95	F-E23#96	F-E24#95	F-E24#96	F-liban#329	F-ST1#254	F-ST1#335
5	0	0	5	5	F-E9#239	F-M6_0211	F-S17_0198	F-VV57_0211	F-VV63_0211	Uncharacterized (5) -
5	4	1	0	5	F-D5a#219	F-E12#219	F-E23#219	F-E24#219	F-VV10#228	Uncharacterized (1) -
5	5	0	0	5	F-D5a#419	F-E12#419	F-E23#418	F-E24#418	F-liban#137	Uncharacterized (2) -
5	0	1	4	5	F-D3#211	F-E9#238	F-LC9#228	F-LCD7#234	F-S17_0197	Uncharacterized (2) -
5	0	0	5	5	F-LC9#237	F-LCD7#243	F-S17_0213	F-VV57_0221	F-VV63_0221	Uncharacterized (1) - (Fragment) (1) -
5	2	1	2	5	F-liban#200	F-ST1#201	F-VV10#198	F-VV57_0208	F-VV63_0208	Uncharacterized (5) -
5	0	0	5	5	F-E9#330	F-M6_0295	F-S17_0287	F-VV57_0291	F-VV63_0291
5	0	3	2	5	F-D3#2	F-D5b#2	F-D6#2	F-VV57_0001	F-VV63_0002	helicase-primase (7) - D5-like (7) - helicase-primase: (1) - d5-like (1) - Phage (1) - Highly (1) - derived (1) - integrase (1) - PROVISIONAL (1) -
5	4	0	1	5	F-D5a#1	F-E12#1	F-E23#1	F-E24#1	F-M6_0002	Uncharacterized (5) -
5	0	4	1	6	F-D3#491	F-D5b#497	F-D6#494	F-E9#2	F-E9#520	F-VV10#479	Uncharacterized (5) - nuclease (3) - Nuclease (1) - Helicase (1) -
5	0	0	5	6	F-E9#266	F-LC9#245	F-LC9#248	F-LCD7#252	F-M6_0232	F-S17_0222	Uncharacterized (1) -
5	0	4	1	14	F-D3#11	F-D3#23	F-D3#436	F-D5b#11	F-D5b#23	F-D5b#441	F-D5b#67	F-D6#11	F-D6#23	F-D6#438	F-E9#366	F-VV10#262	F-VV10#309	F-VV10#428	transposase (4) - Transposase (3) - Transposase, (1) - IS605 (1) - family, (1) - ISSoc2 (1) - Uncharacterized (1) - region (1) - OrfB (1) - central (1) -
4	0	0	4	4	F-E9#234	F-LCD7#232	F-M6_0208	F-S17_0193	Zinc-ribbon (9) - containing (8) - domain (8) - domain-containing (1) -
4	0	4	0	4	F-D3#481	F-D5b#487	F-D6#484	F-VV10#470	Uncharacterized (5) - (Fragment) (1) -
4	0	4	0	4	F-D3#482	F-D5b#488	F-D6#485	F-VV10#471	Uncharacterized (7) - (Fragment) (1) -
4	0	4	0	4	F-D3#192	F-D5b#195	F-D6#192	F-VV10#182	Uncharacterized (2) -
4	0	0	4	4	F-LC9#6	F-LCD7#8	F-VV57_0007	F-VV63_0008	Uncharacterized (2) -
4	0	4	0	4	F-D3#28	F-D5b#28	F-D6#28	F-VV10#19	Uncharacterized (4) -
4	0	0	4	4	F-E9#260	F-LC9#243	F-LCD7#246	F-M6_0226	Uncharacterized (1) -
4	0	1	3	4	F-E9#261	F-LCD7#247	F-VV10#207	F-M6_0227
4	0	4	0	4	F-D3#224	F-D5b#227	F-D6#224	F-VV10#211	Uncharacterized (2) -
4	0	4	0	4	F-D3#240	F-D5b#243	F-D6#240	F-VV10#234	Uncharacterized (2) -
4	0	4	0	4	F-D3#248	F-D5b#251	F-D6#248	F-VV10#242	Uncharacterized (6) - (Fragment) (1) -
4	0	4	0	4	F-D3#283	F-D5b#288	F-D6#285	F-VV10#280	Uncharacterized (1) -
4	0	0	4	4	F-LC9#411	F-LCD7#413	F-M6_0396	F-S17_0389
4	0	0	4	4	F-LC9#440	F-LCD7#442	F-VV57_0422	F-VV63_0422
4	0	0	4	4	F-LC9#500	F-LCD7#502	F-VV57_0475	F-VV63_0475	Uncharacterized (6) -
4	0	0	4	4	F-LC9#501	F-LCD7#503	F-VV57_0476	F-VV63_0476	MORN (5) - repeat-containing (4) - Uncharacterized (2) - Phophatidylinositol-4-phosphate (2) - 5-kinase (2) - repeat (1) - variant (1) -
4	0	0	4	4	F-LC9#502	F-LCD7#505	F-VV57_0478	F-VV63_0478	MORN (4) - repeat-containing (4) - Uncharacterized (3) - (Fragment) (1) - 5-kinase (1) - Phophatidylinositol-4-phosphate (1) -
4	0	0	4	4	F-LC9#503	F-LCD7#506	F-VV57_0479	F-VV63_0479	Uncharacterized (6) - (Fragment) (1) -
4	0	0	4	4	F-LC9#504	F-LCD7#507	F-VV57_0480	F-VV63_0480
4	0	0	4	4	F-LC9#505	F-LCD7#508	F-VV57_0481	F-VV63_0481	Uncharacterized (8) -
4	0	0	4	4	F-LC9#506	F-LCD7#509	F-VV57_0482	F-VV63_0482	5-kinase (4) - repeat-containing (4) - MORN (4) - Phophatidylinositol-4-phosphate (4) - Uncharacterized (1) -
4	0	0	4	4	F-LCD7#207	F-S17#193	F-VV57#205	F-VV63#206
4	0	0	4	4	F-E9#233	F-LCD7#230	F-M6_0207	F-S17_0192	Uncharacterized (1) -
4	0	1	3	4	F-E9#240	F-VV10#199	F-VV57_0209	F-VV63_0209	serine/threonine (1) - kinase (1) - Non-specific (1) -
4	0	0	4	4	F-E9#253	F-S17_0210	F-VV57_0217	F-VV63_0217	Uncharacterized (4) - (Fragment) (1) -
4	0	2	2	4	F-D3#207	F-VV10#197	F-VV57_0207	F-VV63_0207	domain (5) - containing (5) - Zinc-ribbon (5) - Uncharacterized (4) -
4	0	4	0	4	F-D3#370	F-D5b#375	F-D6#372	F-VV10#364	Uncharacterized (2) -
4	4	0	0	4	F-D5a#4	F-E12#4	F-E23#4	F-E24#4	Phophatidylinositol-4-phosphate (3) - 5-kinase (3) - Uncharacterized (3) - MORN (3) - repeat-containing (2) - variant (1) - repeat (1) -
4	4	0	0	4	F-D5a#21	F-E12#21	F-E23#21	F-E24#21	Uncharacterized (2) -
4	4	0	0	4	F-D5a#64	F-E12#64	F-E23#64	F-E24#64	Uncharacterized (1) -
4	4	0	0	4	F-D5a#76	F-E12#76	F-E23#76	F-E24#76	Uncharacterized (1) -
4	4	0	0	4	F-D5a#87	F-E12#87	F-E23#87	F-E24#87	Uncharacterized (2) -
4	4	0	0	4	F-D5a#88	F-E12#88	F-E23#88	F-E24#88	Uncharacterized (2) -
4	4	0	0	4	F-D5a#208	F-E12#208	F-E23#208	F-E24#208	Uncharacterized (1) -
4	4	0	0	4	F-D5a#305	F-E12#305	F-E23#304	F-E24#304	Uncharacterized (1) -
4	4	0	0	4	F-D5a#322	F-E12#322	F-E23#321	F-E24#321	Uncharacterized (5) -
4	4	0	0	4	F-D5a#333	F-E12#333	F-E23#332	F-E24#332	Uncharacterized (1) -
4	4	0	0	4	F-D5a#346	F-E12#346	F-E23#345	F-E24#345	Uncharacterized (1) -
4	4	0	0	4	F-D5a#375	F-E12#375	F-E23#374	F-E24#374	Uncharacterized (4) -
4	4	0	0	4	F-D5a#379	F-E12#379	F-E23#378	F-E24#378	Uncharacterized (2) -
4	4	0	0	4	F-D5a#471	F-E12#471	F-E23#470	F-E24#470	MORN (9) - repeat-containing (8) - (Fragment) (1) - variant (1) - repeat (1) -
4	4	0	0	4	F-D5a#489	F-E12#489	F-E23#489	F-E24#489	Uncharacterized (9) -
4	0	4	0	4	F-D3#8	F-D5b#8	F-D6#8	F-VV10#4	5-kinase (4) - Phophatidylinositol-4-phosphate (4) - MORN (4) - variant (2) - repeat-containing (2) - repeat (2) - Uncharacterized (1) -
4	0	4	0	4	F-D3#14	F-D5b#14	F-D6#14	F-VV10#7	Uncharacterized (4) - (Fragment) (1) -
4	0	4	0	4	F-D3#15	F-D5b#15	F-D6#15	F-VV10#8	Uncharacterized (1) -
4	0	4	0	4	F-D3#18	F-D5b#18	F-D6#18	F-VV10#11	Uncharacterized (1) -
4	0	4	0	4	F-D3#61	F-D5b#61	F-D6#61	F-VV10#53	Uncharacterized (1) -
4	0	4	0	4	F-D3#74	F-D5b#76	F-D6#73	F-VV10#65	Uncharacterized (1) -
4	0	4	0	4	F-D3#108	F-D5b#110	F-D6#107	F-VV10#98	Uncharacterized (1) -
4	0	4	0	4	F-D3#114	F-D5b#116	F-D6#113	F-VV10#105
4	0	4	0	4	F-D3#151	F-D5b#153	F-D6#150	F-VV10#142
4	0	4	0	4	F-D3#164	F-D5b#166	F-D6#163	F-VV10#155	Uncharacterized (4) -
4	0	4	0	4	F-D3#165	F-D5b#167	F-D6#164	F-VV10#156	Uncharacterized (1) -
4	0	4	0	4	F-D3#166	F-D5b#168	F-D6#165	F-VV10#157	Uncharacterized (1) -
4	0	4	0	4	F-D3#173	F-D5b#175	F-D6#172	F-VV10#163	Uncharacterized (1) -
4	0	4	0	4	F-D3#175	F-D5b#177	F-D6#174	F-VV10#165	Uncharacterized (1) -
4	0	4	0	4	F-D3#185	F-D5b#187	F-D6#184	F-VV10#174	Uncharacterized (1) -
4	0	4	0	4	F-D3#215	F-D5b#218	F-D6#215	F-VV10#219	Uncharacterized (1) -
4	0	4	0	4	F-D3#222	F-D5b#225	F-D6#222	F-VV10#209	Uncharacterized (1) -
4	0	4	0	4	F-D3#225	F-D5b#228	F-D6#225	F-VV10#212	Uncharacterized (6) - (Fragment) (1) - domain-containing (1) - BTB/POZ (1) -
4	0	4	0	4	F-D3#226	F-D5b#229	F-D6#226	F-VV10#213	Uncharacterized (6) - endonuclease (2) - HNH (2) - Conserved (1) - (Fragment) (1) -
4	0	4	0	4	F-D3#227	F-D5b#230	F-D6#227	F-VV10#214	Uncharacterized (2) -
4	0	4	0	4	F-D3#235	F-D5b#238	F-D6#235	F-VV10#229	Uncharacterized (1) -
4	0	4	0	4	F-D3#236	F-D5b#239	F-D6#236	F-VV10#230	Uncharacterized (1) -
4	0	4	0	4	F-D3#237	F-D5b#240	F-D6#237	F-VV10#231	Uncharacterized (1) -
4	0	4	0	4	F-D3#238	F-D5b#241	F-D6#238	F-VV10#232	Uncharacterized (1) -
4	0	4	0	4	F-D3#241	F-D5b#244	F-D6#241	F-VV10#235	Uncharacterized (5) - domain-containing (2) - uncharacterized (2) - Zinc-ribbon (2) - LOC111117198 (1) - (Fragment) (1) - LOC105345984 (1) -
4	0	4	0	4	F-D3#243	F-D5b#246	F-D6#243	F-VV10#237	Uncharacterized (1) -
4	0	4	0	4	F-D3#249	F-D5b#252	F-D6#249	F-VV10#243	Uncharacterized (1) -
4	0	4	0	4	F-D3#251	F-D5b#254	F-D6#251	F-VV10#245	Uncharacterized (1) -
4	0	4	0	4	F-D3#254	F-D5b#257	F-D6#254	F-VV10#247	Uncharacterized (3) -
4	0	4	0	4	F-D3#258	F-D5b#261	F-D6#258	F-VV10#251	Uncharacterized (1) -
4	0	4	0	4	F-D3#286	F-D5b#291	F-D6#288	F-VV10#283
4	0	4	0	4	F-D3#294	F-D5b#299	F-D6#296	F-VV10#291	Uncharacterized (1) -
4	0	4	0	4	F-D3#326	F-D5b#331	F-D6#328	F-VV10#323	Uncharacterized (1) -
4	0	4	0	4	F-D3#369	F-D5b#374	F-D6#371	F-VV10#363	Uncharacterized (1) -
4	0	4	0	4	F-D3#371	F-D5b#376	F-D6#373	F-VV10#365	Uncharacterized (1) -
4	0	4	0	4	F-D3#376	F-D5b#381	F-D6#378	F-VV10#370	Uncharacterized (4) - (Fragment) (1) -
4	0	4	0	4	F-D3#411	F-D5b#416	F-D6#413	F-VV10#405
4	0	4	0	4	F-D3#417	F-D5b#422	F-D6#419	F-VV10#411	Uncharacterized (1) -
4	0	4	0	4	F-D3#421	F-D5b#426	F-D6#423	F-VV10#415	Uncharacterized (7) - DNA (2) - or (1) - methyltransferase (1) - RNA (1) - methylase (1) -
4	0	4	0	4	F-D3#422	F-D5b#427	F-D6#424	F-VV10#416	Uncharacterized (7) - Zinc-ribbon (1) - containing (1) - domain (1) -
4	0	4	0	4	F-D3#464	F-D5b#469	F-D6#466	F-VV10#458	F (4) - transcription (4) - Uncharacterized (4) - factor (4) - zipper (4) - basic-leucine (4) - the (2) - with (1) - N2-like (1) - sperm (1) - associated (1) - on (1) - nucleus (1) - chromosome (1) - X (1) -
4	0	4	0	4	F-D3#476	F-D5b#482	F-D6#479	F-VV10#466	Uncharacterized (1) -
4	0	4	0	4	F-D3#478	F-D5b#484	F-D6#481	F-VV10#468	Uncharacterized (1) -
4	0	4	0	4	F-D3#483	F-D5b#489	F-D6#486	F-VV10#472	enzyme (4) - metabolism (4) - plpdependent (3) - Cystathionine (3) - gamma-synthase (3) - Cys/met (3) - Methionine (1) - Uncharacterized (1) - gamma-lyase (1) - Cys/Met (1) - PLPdependent (1) - superfamily (1) -
4	0	2	2	4	F-D5b#193	F-D6#190	F-M6#206	F-S17#191	domain-containing (6) - endonuclease (6) - GIY-YIG (6) - catalytic (6) - Uncharacterized (3) -
4	0	4	0	4	F-D3#202	F-D5b#205	F-D6#202	F-VV10#193	Uncharacterized (1) -
4	0	0	4	4	F-M6_0205	F-S17_0190	F-VV57_0203	F-VV63_0204	capsid (7) - Major (7) - (Fragment) (2) - Uncharacterized (1) - Chain (1) - major (1) - Capsid (1) - Faustovirus (1) - A (1) -
4	0	0	4	4	F-M6_0224	F-S17_0220	F-VV57_0227	F-VV63_0227
4	2	1	1	4	F-LC9#225	F-liban#198	F-ST1#199	F-VV10#203	T5orf172 (5) - domain-containing (5) - Uncharacterized (4) - L754 (1) - R9 (1) - (Fragment) (1) -
4	0	4	0	5	F-D3#268	F-D5b#271	F-D6#268	F-VV10#261	F-VV10#263	Uncharacterized (1) -
4	0	4	0	6	F-D3#5	F-D5b#5	F-D6#5	F-VV10#475	F-VV10#476	F-VV10#477	Uncharacterized (5) - 5-kinase (3) - Phophatidylinositol-4-phosphate (3) - MORN (1) - repeat (1) - variant (1) -
3	0	0	3	3	F-LC9#1	F-LCD7#2	F-S17_0001	Uncharacterized (6) -
3	0	0	3	3	F-E9#262	F-LCD7#248	F-M6_0228
3	0	0	3	3	F-E9#267	F-LCD7#253	F-S17_0223
3	0	0	3	3	F-LCD7#504	F-VV57_0477	F-VV63_0477	MORN (6) - repeat-containing (5) - Phophatidylinositol-4-phosphate (3) - 5-kinase (3) - repeat (1) - (Fragment) (1) - variant (1) -
3	0	0	3	3	F-LC9#216	F-LCD7#219	F-M6#220	Uncharacterized (1) -
3	0	3	0	3	F-D3#3	F-D5b#3	F-D6#3	Uncharacterized (4) - Phophatidylinositol-4-phosphate (3) - 5-kinase (3) - repeat (2) - variant (2) - MORN (2) -
3	0	3	0	3	F-D3#12	F-D5b#12	F-D6#12	Uncharacterized (1) -
3	0	3	0	3	F-D3#24	F-D5b#24	F-D6#24	Uncharacterized (5) - (Fragment) (1) - glutathione (1) - S-transferase (1) - family (1) -
3	0	3	0	3	F-D3#67	F-D5b#69	F-D6#66	Uncharacterized (1) -
3	0	3	0	3	F-D3#100	F-D5b#102	F-D6#99	Uncharacterized (1) -
3	0	3	0	3	F-D3#104	F-D5b#106	F-D6#103
3	0	3	0	3	F-D3#177	F-D5b#179	F-D6#176	Uncharacterized (1) -
3	0	2	1	3	F-D5b#212	F-D6#209	F-S17_0199	Uncharacterized (1) -
3	0	3	0	3	F-D3#220	F-D5b#223	F-D6#220	Uncharacterized (2) -
3	0	3	0	3	F-D3#234	F-D5b#237	F-D6#234	Uncharacterized (4) -
3	0	3	0	3	F-D3#253	F-D5b#256	F-D6#253	Uncharacterized (1) -
3	0	3	0	3	F-D3#264	F-D5b#267	F-D6#264	Uncharacterized (2) -
3	0	3	0	3	F-D5b#278	F-D6#275	F-VV10#270	Uncharacterized (3) -
3	0	3	0	3	F-D3#312	F-D5b#317	F-D6#314	Uncharacterized (2) -
3	0	3	0	3	F-D3#349	F-D5b#354	F-D6#351	system (3) - Type (3) - Uncharacterized (3) - endonuclease (3) - restriction (3) - restriction-modification (3) - III (3) - site-specific (2) - DNA-methyltransferase (2) - repeat (1) - PT (1) -
3	0	3	0	3	F-D3#352	F-D5b#357	F-D6#354	Ankyrin (2) - (Fragment) (2) - and (2) - Pfs, (2) - domain (2) - NACHT (2) -
3	0	3	0	3	F-D3#362	F-D5b#367	F-D6#364	Uncharacterized (1) -
3	0	3	0	3	F-D3#467	F-D5b#472	F-D6#469	Uncharacterized (5) - (Fragment) (1) -
3	0	3	0	3	F-D3#480	F-D5b#486	F-D6#483
3	0	3	0	3	F-D3#484	F-D5b#490	F-D6#487	Uncharacterized (4) - 5-kinase (3) - Phophatidylinositol-4-phosphate (3) - glucosyltransferase (1) - variant (1) - MORN (1) - S (1) - repeat (1) -
3	0	3	0	3	F-D3#485	F-D5b#491	F-D6#488	Uncharacterized (1) -
3	0	3	0	3	F-D3#488	F-D5b#494	F-D6#491
3	2	0	1	3	F-liban#201	F-ST1#202	F-S17_0200	Uncharacterized (2) -
3	0	1	2	3	F-LC9#230	F-VV10#222	F-S17_0202	Uncharacterized (4) - g (1) - isoform (1) - GTP-binding (1) - member (1) - Mx (1) - pharyngeal (1) - Abnormal (1) - GTPase (1) - dynamin_like (1) - pumping (1) - family (1) - Interferon-induced (1) - Dynamin (1) - BMA-EAT-3, (1) -
3	0	0	3	3	F-S17_0241	F-VV57_0247	F-VV63_0247
2	0	0	2	2	F-E9#206	F-LCD7#202
2	0	0	2	2	F-E9#237	F-S17_0196	family (1) - UvrD/REP (1) - helicase (1) -
2	0	1	1	2	F-E9#241	F-VV10#200
2	0	0	2	2	F-LC9#249	F-M6_0233	Uncharacterized (2) -
2	0	0	2	2	F-E9#247	F-S17_0204
2	0	0	2	2	F-E9#291	F-S17_0248
2	2	0	0	2	F-E23#474	F-E24#474	Uncharacterized (2) -
2	0	2	0	2	F-D5b#209	F-D6#206	Uncharacterized (1) -
2	0	2	0	2	F-D5b#214	F-D6#211	repeat (9) - Ankyrin (9) - domain-containing (8) - 44 (4) - 50-like (4) -
2	0	2	0	2	F-D5b#215	F-D6#212	Uncharacterized (1) -
2	2	0	0	2	F-D5a#250	F-E12#250	aminotransferase (3) - Histidinol-phosphate (2) - amino (1) - beta (1) - acid (1) - Biosynthetic (1) - aromatic (1) -
2	2	0	0	2	F-liban#76	F-ST1#78
2	2	0	0	2	F-liban#86	F-ST1#88	Uncharacterized (1) -
2	2	0	0	2	F-liban#89	F-ST1#16	Uncharacterized (1) -
2	2	0	0	2	F-liban#211	F-ST1#213	Uncharacterized (1) -
2	2	0	0	2	F-liban#226	F-ST1#228
2	2	0	0	2	F-liban#480	F-ST1#495	Uncharacterized (2) -
2	2	0	0	2	F-liban#193	F-ST1#195	Uncharacterized (2) -
2	0	0	2	2	F-LC9#160	F-M6_0163	Uncharacterized (1) -
2	0	0	2	2	F-LC9#234	F-LCD7#239	helicase (4) - DEXDc (2) - Uncharacterized (2) - II (1) - restriction (1) - res (1) - ATP-dependent (1) - Type (1) - Superfamily (1) - III (1) - subunit (1) - RNA (1) -
2	0	0	2	2	F-LC9#235	F-LCD7#240	DNA (5) - I (3) - methyltransferase (3) - M (3) - restriction (3) - modification (2) - and (2) - S (2) - domains (2) - N-6 (2) - type (2) - enzyme, (2) - N6-adenine (1) - EcoKI (1) - Uncharacterized (1) - SAM-dependent (1) - enzyme (1) - methylase (1) - Type (1) - Methylase (1) -
2	0	0	2	2	F-LC9#495	F-LCD7#498	Uncharacterized (8) -
2	0	0	2	2	F-LC9#496	F-LCD7#499	Uncharacterized (9) -
2	0	0	2	2	F-VV57_0206	F-VV63_0206
2	0	0	2	2	F-VV57_0210	F-VV63_0210
2	0	0	2	2	F-VV57_0219	F-VV63_0219
2	0	0	2	2	F-VV57_0229	F-VV63_0229
2	0	0	2	2	F-M6_0273	F-S17_0265	Uncharacterized (1) -
2	0	1	1	2	F-D3#206	F-LC9#224	structural (1) - p72 (1) - Uncharacterized (1) -
2	2	0	0	4	F-liban#336	F-liban#337	F-ST1#334	F-ST1#348
1	0	0	1	1	F-LCD7#231
1	0	0	1	1	F-LCD7#233
1	0	0	1	1	F-E9#115
1	0	0	1	1	F-E9#243	Uncharacterized (3) -
1	1	0	0	1	F-liban#330
1	0	1	0	1	F-D3#210	Uncharacterized (5) - WGS (1) - contig (1) - active (1) - project (1) - Urea (1) - data, (1) - CABT00000000 (1) - transporter (1) - 2.86 (1) -
1	0	0	1	1	F-LC9#227	Uncharacterized (1) - (Fragment) (1) -
1	0	0	1	1	F-LC9#460
1	1	0	0	1	F-ST1#52	Uncharacterized (1) -
1	1	0	0	1	F-ST1#91
1	1	0	0	1	F-ST1#253
1	1	0	0	1	F-ST1#338
1	1	0	0	1	F-ST1#453
1	0	0	1	1	F-S17_0219
1	0	0	1	1	F-VV57_0205
1	0	0	1	1	F-M6_0001
1	0	0	1	1	F-M6_0209
1	0	1	0	1	F-VV10#87	DNA (5) - invertase (4) - site-specific (2) - integrase-resolvase (2) - Uncharacterized (1) - binding (1) - excisionase (1) - family (1) - domain (1) - resolvase (1) -
1	0	1	0	1	F-VV10#204
1	0	1	0	1	F-VV10#221
1	0	0	1	2	F-LC9#247	F-LC9#511	MORN (4) - repeat-containing (4) - Phophatidylinositol-4-phosphate (1) - Uncharacterized (1) - 5-kinase (1) -
1	0	1	0	2	F-VV10#202	F-VV10#208
